# Supplementary material for: Darwin’s naturalization hypothesis does not explain the spread of nonnative weed species naturalized in México
Source: PeerJ. 2018 Aug 17;6:e5444. doi: 10.7717/peerj.5444 (PMC6100849; doi:10.7717/peerj.5444)
Supplement: Data S2 — First worksheet: the database for 278 nonnative species herbs and subshrubs used in the heat map; Second worksheet: list of species and acronym; Third worksheet: biological attributes and other features keys for all species. [file peerj-06-5444-s002.xlsx]

## Sheet:  DATA BASE herbs and subshurbs
NUM	ACRO	FAM	LefRig	AboBel	REL	NR	LO	YI	YR	CE	RT	RE	LO(LOG10)	RT(LOG10)	A	P	AB	AP	HE	VH	MO	DI	GEO	HEM	THE	DE	ID	DF	AC	CA	CR	CY	LE	SI	AN	AU	BA	HY	ZO	N	AV	H	MU	VS	S	M	L	VL	COM
1	ATPAT	AM	rig	lo	w	7	13	1964	39	91	112.799	-0.0754173	1.11394	2.0523	1	0	0	0	1	0	0	1	0	0	1	0	1	1	0	0	0	0	0	0	1	0	0	0	1	0	0	1	0	0	0	1	0	0	1
2	ATROS	AM	rig	lo	w	7	2	1969	34	101	105.612	-0.836258	0.30103	2.02371	1	0	0	0	1	0	0	1	0	0	1	0	1	1	0	0	0	0	0	0	1	0	0	0	1	0	0	1	0	0	1	0	0	0	0
3	ATSEM	AM	rig	up	w	7	47	1945	58	5	156.178	0.225352	1.6721	2.19362	0	1	0	0	1	0	0	1	0	0	0	0	1	1	0	0	0	0	0	0	0	0	0	0	1	0	0	1	0	0	0	1	0	0	0
4	ATSUB	AM	rig	up	w	7	13	1974	29	306	71.2123	0.288395	1.11394	1.85255	0	0	0	1	1	0	0	1	0	1	0	0	1	1	0	0	0	0	0	0	0	0	0	0	1	0	0	1	0	0	0	1	0	0	0
5	BAHYS	AM	rig	lo	wo	0	7	1967	36	170	94.9634	-0.208121	0.845098	1.97756	1	0	0	0	1	0	0	1	0	0	1	0	1	1	0	0	0	0	0	0	1	0	0	1	1	0	0	1	0	0	1	0	0	0	0
6	BEVUL	AM	rig	lo	wo	0	16	1806	197	1	296.631	-0.750046	1.20412	2.47222	0	0	1	0	1	0	0	1	1	0	0	0	1	1	1	0	0	0	0	0	0	1	1	0	0	1	1	0	0	0	1	0	0	0	0
7	CHGIG	AM	rig	lo	w	9	1	1993	10	257	57.3357	-0.654105	0	1.75843	1	0	0	0	1	0	0	1	0	0	1	0	1	1	0	0	0	0	0	0	0	0	1	0	0	1	0	0	0	1	0	0	0	0	1
8	CHGLA	AM	rig	lo	w	9	10	1963	40	64	120.273	-0.240111	1	2.08017	1	0	0	0	1	0	0	1	0	0	1	0	1	1	1	0	0	0	0	0	0	0	1	0	0	1	0	0	0	1	0	0	0	0	1
9	CHMUR	AM	rig	up	w	9	74	1911	92	2	191.264	0.262182	1.86923	2.28163	1	0	0	0	1	0	0	1	0	0	1	0	1	1	1	0	0	0	0	0	0	0	1	0	0	1	0	0	0	1	0	0	0	0	0
10	KOCSC	AM	rig	up	wo	0	9	1975	28	463	58.1218	0.289365	0.954243	1.76434	1	0	0	0	1	0	0	1	0	0	1	0	1	1	0	0	0	0	0	0	1	0	0	0	1	0	0	1	0	0	1	0	0	0	1
11	SALTR	AM	rig	up	wo	0	55	1955	48	12	143.72	0.359374	1.74036	2.15752	0	0	0	1	1	0	0	1	1	0	0	0	1	1	0	0	0	0	0	0	1	1	0	0	1	0	1	1	0	0	0	0	1	0	0
12	ANTCO	AS	rig	lo	wo	0	5	1962	41	60	122.311	-0.554429	0.69897	2.08746	1	0	0	0	1	0	0	1	0	0	1	0	1	1	0	0	0	1	0	0	1	0	0	0	0	0	0	1	0	0	1	0	0	0	0
13	ARTAB	AS	rig	lo	w	4	14	1953	50	26	141.103	-0.220324	1.14613	2.14954	0	1	0	0	1	0	0	1	0	0	0	0	1	1	0	0	0	1	0	0	1	1	1	0	1	1	1	1	1	1	0	0	0	0	1
14	BELPE	AS	lim	rg	wo	0	4	1975	28	463	58.1218	-0.0628172	0.60206	1.76434	0	0	0	1	1	0	0	1	0	1	0	0	1	1	0	0	0	1	0	0	1	0	1	0	0	1	0	1	0	1	0	0	0	0	0
15	CALOF	AS	rig	up	wo	0	23	1974	29	306	71.2123	0.53618	1.36173	1.85255	0	0	0	1	1	0	0	1	0	1	0	0	1	1	0	0	0	1	0	0	0	0	1	0	1	1	0	1	0	0	0	0	1	0	0
16	CARTI	AS	rig	up	wo	0	22	1966	37	212	89.8741	0.332773	1.34242	1.95363	1	0	0	0	1	0	0	1	0	0	1	0	1	1	0	0	0	1	0	0	1	0	1	0	1	1	0	1	0	0	0	0	1	0	1
17	CNIBE	AS	lef	lo	w	4	1	1979	24	562	48.7138	-0.525203	0	1.68765	1	0	0	0	1	0	0	1	0	0	1	0	1	1	0	0	0	1	0	0	1	0	0	0	1	0	0	1	0	0	0	0	1	0	0
18	CENME	AS	lim	rg	w	4	22	1958	45	21	137.708	-0.00476657	1.34242	2.13896	1	0	0	0	1	0	0	1	0	0	1	0	1	1	0	0	0	1	0	0	1	0	0	0	1	0	0	1	0	0	1	0	0	0	0
19	CENSO	AS	rig	lo	w	4	3	1977	26	458	56.4315	-0.164411	0.477121	1.75152	1	0	0	0	1	0	0	1	0	0	1	0	1	1	0	0	0	1	0	0	1	0	1	0	1	1	0	1	0	0	0	1	0	0	0
20	CHYCO	AS	rig	up	wo	0	20	1964	39	91	112.799	0.111669	1.30103	2.0523	1	0	0	0	1	0	0	1	0	0	1	0	1	1	0	0	0	1	0	0	1	0	0	0	1	0	0	1	0	0	1	0	0	0	1
21	CIINT	AS	rig	up	wo	0	7	1978	25	435	56.9091	0.1969	0.845098	1.75518	0	1	0	0	1	0	0	1	0	1	0	0	1	1	0	0	0	1	0	0	1	0	0	0	1	0	0	1	0	0	1	0	0	0	1
22	CIRVU	AS	lim	le	w	13	2	1986	17	732	34.8045	0.0417737	0.30103	1.54164	0	0	0	0	1	0	0	1	1	0	0	0	1	1	0	0	0	1	0	0	1	0	0	0	1	0	0	1	0	0	0	1	0	0	0
23	COTAU	AS	rig	up	w	1	19	1966	37	212	89.8741	0.269104	1.27875	1.95363	0	0	0	1	1	0	0	1	0	1	0	0	1	1	0	0	0	1	0	0	1	0	1	0	0	1	0	1	0	1	0	0	0	0	0
24	COTCO	AS	rig	lo	w	1	14	1961	42	20	135.035	-0.185555	1.14613	2.13045	0	0	0	1	1	0	0	1	0	1	0	0	1	1	0	0	0	1	0	0	1	1	1	1	1	1	1	1	1	0	1	0	0	0	0
25	CYACI	AS	rig	up	wo	0	13	1966	37	212	89.8741	0.104294	1.11394	1.95363	1	0	0	0	1	0	0	1	0	0	1	0	1	1	0	0	0	1	0	0	1	0	0	1	1	0	0	1	0	0	1	0	0	0	0
26	CYNCA	AS	rig	lo	wo	0	9	1969	34	101	105.612	-0.183046	0.954243	2.02371	0	1	0	0	1	0	0	1	1	0	0	0	1	1	0	0	0	1	0	0	1	0	0	1	1	0	0	1	0	0	0	0	1	0	1
27	DENMO	AS	rig	lo	wo	0	1	1975	28	463	58.1218	-0.664877	0	1.76434	0	1	0	0	1	0	0	1	0	0	0	0	1	1	0	0	0	1	0	0	1	0	1	0	1	1	0	1	0	1	0	0	0	0	1
28	EMIFO	AS	lef	up	wo	0	7	1980	23	701	41.8927	0.439218	0.845098	1.62214	1	0	0	0	1	0	0	1	0	0	1	0	1	1	0	0	0	1	0	0	1	0	0	0	1	0	0	1	0	0	0	1	0	0	0
29	EMISO	AS	rig	lo	wo	0	24	1940	63	4	161.538	-0.0932251	1.38021	2.20827	1	0	0	0	1	0	0	1	0	0	1	0	1	1	0	0	0	1	0	0	1	0	0	1	1	0	0	1	0	1	0	0	0	0	1
30	GUIAB	AS	rig	lo	wo	0	3	1993	10	257	57.3357	-0.176984	0.477121	1.75843	1	0	0	0	1	0	0	1	0	0	1	0	1	1	0	0	0	1	0	0	1	0	1	0	1	1	0	1	0	0	1	0	0	0	0
31	GYNAU	AS	rig	lo	wo	0	1	1935	68	4	166.538	-1.49755	0	2.22151	0	1	0	0	0	1	0	1	0	1	0	0	1	1	0	0	0	1	0	0	1	0	0	0	1	0	0	1	0	0	0	0	1	0	1
32	HEDRH	AS	rig	lo	wo	0	1	1978	25	435	56.9091	-0.648198	0	1.75518	1	0	0	0	1	0	0	1	0	0	1	0	1	1	0	0	0	1	0	0	1	0	0	0	1	0	0	1	0	0	0	0	1	0	0
33	HELEC	AS	rig	lo	wo	0	36	1896	107	1	206.631	-0.111874	1.5563	2.3152	0	0	0	0	1	0	0	1	0	1	0	0	1	1	0	0	0	1	0	0	1	0	0	0	1	0	0	1	0	0	0	1	0	0	0
34	HYPGL	AS	rig	lo	wo	0	5	1973	30	217	82.2128	-0.240202	0.69897	1.91494	1	0	0	0	1	0	0	1	0	0	1	0	1	1	0	0	0	1	0	0	1	0	0	0	1	0	0	1	0	0	0	0	1	0	1
35	HYPRA	AS	lim	le	wo	0	3	1980	23	701	41.8927	0.0712413	0.477121	1.62214	0	1	0	0	1	0	0	1	0	1	0	0	1	1	0	0	0	1	0	0	1	0	0	1	1	0	0	1	0	0	0	0	0	1	1
36	LACSA	AS	rig	lo	w	4	7	1972	31	224	82.3074	-0.0949838	0.845098	1.91544	0	0	1	0	1	0	0	1	0	1	0	0	1	1	0	0	0	1	0	0	1	0	0	0	1	0	0	1	0	0	0	1	0	0	1
37	LACSE	AS	lim	rg	w	4	32	1940	63	4	161.538	0.0317136	1.50515	2.20827	0	0	1	0	1	0	0	1	0	1	0	0	1	1	0	0	0	1	0	0	1	0	0	0	1	0	0	1	0	0	1	0	0	0	0
38	LAPCO	AS	rig	lo	wo	0	6	1970	33	206	86.6843	-0.202914	0.778151	1.93794	1	0	0	0	1	0	0	1	0	0	1	0	1	1	0	0	0	1	0	0	1	0	1	0	1	1	0	1	0	0	0	1	0	0	1
39	LAPLU	AS	lim	rg	wo	0	29	1934	69	1	168.631	-0.0450303	1.4624	2.22694	1	0	0	0	1	0	0	1	0	0	1	0	1	1	0	0	0	1	0	0	1	0	0	0	1	0	0	1	0	1	0	0	0	0	0
40	LEULA	AS	rig	lo	wo	0	7	1966	37	212	89.8741	-0.164551	0.845098	1.95363	0	1	0	0	1	0	0	1	0	1	0	0	1	1	0	0	0	1	0	0	1	0	1	0	1	1	0	1	0	0	0	0	1	0	0
41	LEUVU	AS	rig	lo	wo	0	6	1960	43	34	131.629	-0.533325	0.778151	2.11935	0	1	0	0	1	0	0	1	1	0	0	0	1	1	0	0	0	1	0	0	1	0	1	0	0	1	0	1	0	0	1	0	0	0	0
42	MATMA	AS	rig	up	w	1	37	1954	49	23	141.06	0.201988	1.5682	2.1494	1	0	0	0	1	0	0	1	0	0	1	0	1	1	0	0	0	1	0	0	1	0	1	0	0	1	0	1	0	1	0	0	0	0	0
43	RHARE	AS	lef	lo	wo	0	2	1979	24	562	48.7138	-0.224173	0.30103	1.68765	0	1	0	0	1	0	0	1	1	0	0	0	1	1	0	0	0	1	0	0	1	1	0	0	1	0	1	1	0	0	0	1	0	0	0
44	SENIN	AS	rig	up	w	9	28	1992	11	215	63.4758	0.712579	1.44716	1.80261	0	0	0	1	1	0	0	1	0	0	0	0	1	1	0	0	0	1	0	0	1	0	0	0	1	0	0	1	0	0	1	0	0	0	0
45	SENVU	AS	lim	rg	w	9	52	1877	126	1	225.631	-0.0217547	1.716	2.3534	0	0	1	0	1	0	0	1	0	1	0	0	1	1	0	0	0	1	0	0	1	0	0	0	1	0	0	1	0	0	1	0	0	0	0
46	SILMA	AS	rig	lo	wo	0	5	1969	34	101	105.612	-0.438318	0.69897	2.02371	0	0	1	0	1	0	0	1	0	1	0	0	1	1	0	0	0	1	0	0	1	0	0	1	1	0	0	1	0	0	0	0	1	0	1
47	SOLAN	AS	rig	lo	wo	0	11	1899	104	3	202.9	-0.612371	1.04139	2.30728	1	0	0	0	1	0	0	1	0	0	1	0	1	1	0	0	0	1	0	0	1	1	0	1	1	0	1	1	0	0	1	0	0	0	0
48	SOLSE	AS	rig	lo	wo	0	7	1963	40	64	120.273	-0.395013	0.845098	2.08017	1	0	0	0	1	0	0	1	0	0	1	0	1	1	0	0	0	1	0	0	1	0	0	0	1	0	0	1	0	0	1	0	0	0	0
49	SONAS	AS	rig	up	wo	0	47	1919	84	2	183.264	0.0988451	1.6721	2.26308	0	0	0	1	1	0	0	1	0	1	0	0	1	1	0	0	0	1	0	0	1	0	0	1	1	0	0	1	0	0	1	0	0	0	0
50	SONOL	AS	rig	up	wo	0	166	1891	112	5	210.178	0.538469	2.22011	2.32259	0	0	1	0	1	0	0	1	0	1	0	0	1	1	0	0	0	1	0	0	1	0	0	1	1	0	0	1	0	0	0	1	0	0	1
51	SONTE	AS	rig	lo	wo	0	12	1889	114	2	213.264	-0.613989	1.07918	2.32892	0	0	0	0	1	0	0	1	0	0	0	0	1	1	0	0	0	1	0	0	1	0	0	0	1	0	0	1	0	0	1	0	0	0	0
52	TANPA	AS	rig	up	wo	0	67	1891	112	5	210.178	0.144435	1.82607	2.32259	0	1	0	0	1	0	0	1	0	1	0	0	1	1	0	0	0	1	0	0	1	0	1	0	1	1	0	1	0	0	1	0	0	0	0
53	TAROF	AS	rig	up	wo	0	116	1931	72	2	171.264	0.544773	2.06446	2.23367	0	0	0	0	1	0	0	1	0	1	0	0	1	1	0	0	0	1	0	0	1	0	0	1	1	0	0	1	0	0	0	1	0	0	1
54	TRAPO	AS	rig	up	wo	0	11	1975	28	463	58.1218	0.376515	1.04139	1.76434	0	0	1	0	1	0	0	1	1	0	0	0	1	1	0	0	0	1	0	0	1	0	0	0	1	0	0	1	0	0	0	0	0	1	1
55	YOUJA	AS	rig	up	wo	0	52	1968	35	128	101.197	0.612492	1.716	2.00517	0	0	0	0	1	0	0	1	0	1	0	0	1	1	0	0	0	1	0	0	1	0	0	0	1	0	0	1	0	0	1	0	0	0	1
56	BRAJU	BR	rig	lo	wo	0	25	1935	68	4	166.538	-0.0996085	1.39794	2.22151	1	0	0	0	1	0	0	1	0	0	1	1	0	1	0	0	0	0	0	1	1	1	1	0	1	1	1	1	1	0	1	0	0	0	1
57	BRANA	BR	rig	lo	wo	0	6	1907	96	4	194.538	-0.842322	0.778151	2.289	0	0	1	0	1	0	0	1	1	0	0	1	0	1	0	0	0	0	0	1	0	1	1	0	1	1	1	1	1	0	1	0	0	0	1
58	BRANI	BR	rig	up	wo	0	43	1958	45	21	137.708	0.286279	1.63347	2.13896	0	0	0	0	1	0	0	1	0	1	0	1	0	1	0	0	0	0	0	1	1	1	1	1	1	1	1	1	1	0	1	0	0	0	1
59	BRARA	BR	rig	up	wo	0	150	1936	67	11	163.065	0.695214	2.17609	2.21236	0	0	1	0	1	0	0	1	0	1	0	1	0	1	0	0	0	0	0	1	0	1	1	0	1	1	1	1	1	0	1	0	0	0	1
60	BRATO	BR	rig	up	wo	0	11	1970	33	206	86.6843	0.0603275	1.04139	1.93794	1	0	0	0	1	0	0	1	0	0	1	1	0	1	0	0	0	0	0	1	1	1	1	1	1	1	1	1	1	1	0	0	0	0	1
61	CAKMA	BR	rig	up	wo	0	14	1970	33	206	86.6843	0.165063	1.14613	1.93794	1	0	0	0	1	0	0	1	0	0	1	1	0	1	0	0	0	0	0	1	0	0	0	1	0	0	0	1	0	0	0	1	0	0	1
62	CAMSA	BR	rig	lo	wo	0	4	1964	39	91	112.799	-0.587301	0.60206	2.0523	0	0	1	0	1	0	0	1	0	1	0	1	0	1	0	0	0	0	0	1	1	1	1	0	1	1	1	1	1	0	1	0	0	0	1
63	CAPBU	BR	rig	up	wo	0	63	1894	109	3	207.9	0.126321	1.79934	2.31785	1	0	0	0	1	0	0	1	0	0	1	1	0	1	0	0	0	0	0	1	1	1	1	1	1	1	1	1	1	1	0	0	0	0	1
64	CARHI	BR	rig	lo	w	9	5	1933	70	1	169.631	-0.813135	0.69897	2.22951	0	0	1	0	1	0	0	1	0	1	0	1	0	1	0	0	0	0	0	1	1	1	0	1	1	0	1	1	0	0	1	0	0	0	1
65	DIPMU	BR	rig	lo	wo	0	8	1936	67	11	163.065	-0.577787	0.90309	2.21236	0	0	0	0	1	0	0	1	0	1	0	1	0	1	0	0	0	0	0	1	0	1	1	0	1	1	1	1	1	1	0	0	0	0	1
66	DIPTE	BR	lef	lo	wo	0	1	1986	17	732	34.8045	-0.259256	0	1.54164	0	1	0	0	1	0	0	1	1	0	0	1	0	1	0	0	0	0	0	1	0	1	0	1	1	0	1	1	0	1	0	0	0	0	0
67	ERUVE	BR	rig	up	wo	0	93	1956	47	9	143.76	0.58727	1.96848	2.15764	0	0	1	0	1	0	0	1	0	1	0	1	0	1	0	0	0	0	0	1	0	1	1	0	0	1	1	0	0	0	1	0	0	0	1
68	ERUGA	BR	rig	lo	wo	0	5	1974	29	306	71.2123	-0.126578	0.69897	1.85255	0	0	1	0	1	0	0	1	0	1	0	1	0	1	0	0	0	0	0	1	0	1	0	0	1	0	1	1	0	1	0	0	0	0	0
69	HIRIN	BR	rig	lo	wo	0	7	1969	34	101	105.612	-0.29219	0.845098	2.02371	0	0	0	0	1	0	0	1	0	1	0	1	0	1	0	0	0	0	0	1	1	1	1	0	1	1	1	1	1	1	0	0	0	0	0
70	HORPR	BR	rig	lo	wo	0	3	1975	28	463	58.1218	-0.187756	0.477121	1.76434	1	0	0	0	1	0	0	1	0	0	1	1	0	1	0	0	0	0	0	1	0	1	0	1	1	0	1	1	0	1	0	0	0	0	0
71	IBEAM	BR	rig	lo	wo	0	1	1978	25	435	56.9091	-0.648198	0	1.75518	1	0	0	0	1	0	0	1	0	0	1	1	0	1	0	0	0	0	0	1	1	1	0	0	1	0	1	1	0	0	1	0	0	0	0
72	LEPDI	BR	lim	rg	w	10	43	1913	90	2	189.264	0.0347336	1.63347	2.27707	0	0	1	0	1	0	0	1	0	1	0	1	0	1	0	0	0	0	0	1	0	0	1	0	0	1	0	0	0	1	0	0	0	0	1
73	LEPDR	BR	rig	lo	w	10	1	1965	38	175	96.1841	-1.06332	0	1.9831	0	1	0	0	1	0	0	1	1	0	0	0	1	1	0	0	0	0	0	1	0	1	1	0	1	1	1	1	1	0	1	0	0	0	1
74	LEPLA	BR	rig	lo	w	10	6	1964	39	91	112.799	-0.411209	0.778151	2.0523	0	1	0	0	1	0	0	1	1	0	0	1	0	1	0	0	0	0	0	1	0	1	0	1	1	0	1	1	0	1	0	0	0	0	1
75	LOBMA	BR	rig	lo	wo	0	25	1939	64	9	160.76	-0.0716802	1.39794	2.20618	0	0	0	1	1	0	0	1	0	0	0	1	0	1	0	0	0	0	0	1	1	1	1	1	0	1	1	1	1	1	0	0	0	0	0
76	MATIN	BR	rig	up	wo	0	13	1973	30	217	82.2128	0.174771	1.11394	1.91494	0	0	0	1	1	0	0	1	0	0	0	1	0	1	0	0	0	0	0	1	1	1	0	0	1	0	1	1	0	0	1	0	0	0	0
77	NASOF	BR	rig	up	wo	0	105	1937	66	11	162.065	0.545178	2.02119	2.20969	0	0	0	1	1	0	0	1	0	0	0	1	0	1	0	0	0	0	0	1	0	1	0	1	0	0	1	1	0	1	0	0	0	0	1
78	RAPRA	BR	rig	up	wo	0	119	1894	109	3	207.9	0.402527	2.07555	2.31785	0	0	1	0	1	0	0	1	0	1	0	0	1	1	0	0	0	0	0	1	0	1	1	0	1	1	1	1	1	0	0	0	0	1	1
79	RAPSA	BR	rig	up	wo	0	46	1939	64	9	160.76	0.193138	1.66276	2.20618	0	0	1	0	1	0	0	1	1	0	0	0	1	1	0	0	0	0	0	1	0	1	1	0	1	1	1	1	1	0	0	0	0	1	1
80	RAPRU	BR	lef	up	wo	0	20	1976	27	594	50.2166	0.751794	1.30103	1.70085	0	0	1	0	1	0	0	1	0	1	0	1	0	1	0	0	0	0	0	1	0	1	1	0	1	1	1	1	1	1	0	0	0	0	1
81	RORDU	BR	lef	lo	w	8	1	1981	22	918	34.4209	-0.250489	0	1.53682	1	0	0	0	1	0	0	1	0	0	1	1	0	1	0	0	0	0	0	1	0	1	0	1	1	0	1	1	0	1	0	0	0	0	0
82	RORPA	BR	rig	up	w	8	7	1975	28	463	58.1218	0.180221	0.845098	1.76434	0	0	0	0	1	0	0	1	0	1	0	1	0	1	0	0	0	0	0	1	0	1	0	1	1	0	1	1	0	1	0	0	0	0	0
83	SINAL	BR	rig	lo	wo	0	1	1996	7	255	54.5634	-0.614903	0	1.7369	1	0	0	0	1	0	0	1	0	0	1	1	0	1	0	0	0	0	0	1	1	1	0	1	1	0	1	1	0	0	1	0	0	0	1
84	SINAR	BR	rig	lo	wo	0	8	1966	37	212	89.8741	-0.106559	0.90309	1.95363	1	0	0	0	1	0	0	1	0	0	1	1	0	1	0	0	0	0	0	1	1	1	1	0	1	1	1	1	1	0	1	0	0	0	1
85	SISAL	BR	rig	lo	wo	0	18	1952	51	10	147.411	-0.145778	1.25527	2.16853	0	0	1	0	1	0	0	1	0	1	0	1	0	1	0	0	0	0	0	1	1	1	0	0	1	0	1	1	0	1	0	0	0	0	1
86	SISIR	BR	rig	up	wo	0	67	1953	50	26	141.103	0.459623	1.82607	2.14954	1	0	0	0	1	0	0	1	0	0	1	1	0	1	0	0	0	0	0	1	0	1	1	0	0	1	1	0	0	1	0	0	0	0	1
87	SISOF	BR	lim	rg	wo	0	13	1971	32	136	96.7165	0.0462554	1.11394	1.9855	1	0	0	0	1	0	0	1	0	0	1	1	0	1	0	0	0	0	0	1	0	1	1	0	0	1	1	0	0	1	0	0	0	0	1
88	SISOR	BR	rig	lo	wo	0	11	1962	41	60	122.311	-0.212007	1.04139	2.08746	1	0	0	0	1	0	0	1	0	0	1	1	0	1	0	0	0	0	0	1	0	1	0	0	1	0	1	1	0	1	0	0	0	0	0
89	THLAR	BR	rig	lo	wo	0	1	1995	8	218	60.082	-0.691114	0	1.77874	1	0	0	0	1	0	0	1	0	0	1	1	0	1	0	0	0	0	0	1	1	1	0	1	1	0	1	1	0	0	1	0	0	0	1
90	CERGL	CA	rig	lo	w	3	24	1937	66	11	162.065	-0.0957998	1.38021	2.20969	1	0	0	0	1	0	0	1	0	0	1	1	0	1	0	1	0	0	0	0	1	0	0	0	1	0	0	1	0	1	0	0	0	0	0
91	HERCI	CA	lim	le	wo	0	2	1980	23	701	41.8927	-0.10485	0.30103	1.62214	1	0	0	0	1	0	0	1	0	0	1	1	0	1	0	1	0	0	0	0	1	1	0	0	1	0	1	1	0	1	0	0	0	0	0
92	POLTE	CA	lef	lo	wo	0	1	1980	23	701	41.8927	-0.40588	0	1.62214	1	0	0	0	1	0	0	1	0	0	1	1	0	1	0	1	0	0	0	0	1	0	0	0	1	0	0	1	0	1	0	0	0	0	0
93	SAPOF	CA	lim	rg	wo	0	28	1937	66	11	162.065	-0.028853	1.44716	2.20969	0	1	0	0	1	0	0	1	1	0	0	1	0	1	0	1	0	0	0	0	1	1	0	1	1	0	1	1	0	0	1	0	0	0	0
94	SCLAN	CA	lim	rg	wo	0	13	1965	38	175	96.1841	0.0506211	1.11394	1.9831	1	0	0	0	1	0	0	1	0	0	1	1	0	1	0	1	0	0	0	0	1	0	0	0	1	0	0	1	0	1	0	0	0	0	0
95	SILGA	CA	rig	up	w	2	31	1965	38	175	96.1841	0.428039	1.49136	1.9831	1	0	0	0	1	0	0	1	0	0	1	1	0	1	0	1	0	0	0	0	1	0	0	0	1	0	0	1	0	1	0	0	0	0	0
96	SPEAR	CA	rig	up	wo	0	32	1964	39	91	112.799	0.315789	1.50515	2.0523	1	0	0	0	1	0	0	1	0	0	1	1	0	1	0	1	0	0	0	0	1	0	0	0	0	0	0	1	0	1	0	0	0	0	0
97	SPEBO	CA	lef	lo	w	1	1	1985	18	651	38.7944	-0.345104	0	1.58877	0	0	1	0	1	0	0	1	0	1	0	1	0	1	0	1	0	0	0	0	1	0	0	1	1	0	0	1	0	1	0	0	0	0	0
98	STEGR	CA	rig	lo	w	3	10	1965	38	175	96.1841	-0.0633222	1	1.9831	0	1	0	0	1	0	0	1	0	1	0	1	0	1	0	1	0	0	0	0	1	0	0	0	1	0	0	1	0	1	0	0	0	0	0
99	STEMO	CA	rig	up	w	3	38	1962	41	60	122.311	0.326384	1.57978	2.08746	0	1	0	0	1	0	0	1	0	1	0	1	0	1	0	1	0	0	0	0	1	0	0	0	0	0	0	1	0	1	0	0	0	0	0
100	TISVI	CA	lim	le	wo	0	4	1979	24	562	48.7138	0.0768574	0.60206	1.68765	0	1	0	0	1	0	0	1	0	1	0	1	0	1	0	1	0	0	0	0	1	0	0	0	0	0	0	1	0	1	0	0	0	0	0
101	CITLA	CU	rig	up	wo	0	46	1927	76	1	175.631	0.123158	1.66276	2.2446	1	0	0	0	0	1	0	1	0	0	1	0	1	0	0	0	0	0	0	0	0	1	0	0	1	0	1	1	0	0	0	0	0	1	1
102	CUCAN	CU	rig	up	wo	0	43	1967	36	170	94.9634	0.58025	1.63347	1.97756	1	0	0	0	0	1	0	1	0	0	1	0	1	0	0	0	0	0	0	0	0	1	0	0	1	0	1	1	0	0	0	1	0	0	1
103	CUCDI	CU	rig	up	wo	0	42	1956	47	9	143.76	0.242037	1.62325	2.15764	1	0	0	0	0	1	0	1	0	0	1	0	1	0	0	0	0	0	0	0	0	1	0	0	1	0	1	1	0	0	0	0	0	1	1
104	CUCME	CU	rig	up	wo	0	88	1957	46	30	135.852	0.608029	1.94448	2.13306	1	0	0	0	0	1	0	1	0	0	1	0	1	0	0	0	0	0	0	0	1	1	0	0	1	0	1	1	0	0	0	0	0	1	1
105	CUCSA	CU	rig	lo	wo	0	12	1900	103	9	199.76	-0.562247	1.07918	2.30051	1	0	0	0	0	1	0	1	0	0	1	0	1	0	0	0	0	0	0	0	0	1	0	0	1	0	1	1	0	0	0	0	0	1	1
106	LAGSI	CU	lim	rg	wo	0	28	1936	67	11	163.065	-0.0337188	1.44716	2.21236	1	0	0	0	0	1	0	1	0	0	1	0	1	0	0	0	0	0	0	0	0	1	0	0	1	0	1	1	0	0	0	0	0	1	1
107	LUFCY	CU	rig	up	wo	0	93	1864	139	0	239	0.185193	1.96848	2.3784	1	0	0	0	0	1	0	1	0	0	1	1	0	0	0	0	0	0	0	0	0	1	1	0	1	1	1	1	1	0	0	0	0	1	1
108	MOMBA	CU	lef	lo	wo	0	1	1986	17	732	34.8045	-0.259256	0	1.54164	1	0	0	0	0	1	0	1	0	0	1	0	1	0	0	0	0	0	0	0	0	1	0	0	1	0	1	1	0	0	0	0	0	1	0
109	MOMCH	CU	rig	up	wo	0	230	1900	103	9	199.76	0.7203	2.36173	2.30051	1	0	0	0	0	1	0	1	1	0	0	1	0	0	0	0	0	0	0	0	1	1	0	0	1	0	1	1	0	0	0	0	0	1	1
110	CYPAL	CY	rig	up	w	34	13	1966	37	212	89.8741	0.104294	1.11394	1.95363	0	1	0	0	1	0	1	0	0	0	0	0	1	1	1	0	0	0	0	0	1	1	0	1	1	0	1	1	0	1	0	0	0	0	0
111	CYPDI	CY	rig	lo	w	34	8	1890	113	1	212.631	-0.787728	0.90309	2.32763	1	0	0	0	1	0	1	0	0	0	1	0	1	1	1	0	0	0	0	0	1	0	0	1	0	0	0	1	0	1	0	0	0	0	0
112	CYPES	CY	rig	up	w	34	132	1906	97	3	195.9	0.494582	2.12057	2.29203	0	1	0	0	1	0	1	0	1	0	0	0	1	1	1	0	0	0	0	0	1	1	0	0	0	0	1	1	0	0	1	0	0	0	1
113	CYPIN	CY	rig	up	w	34	38	1938	65	18	158.694	0.120397	1.57978	2.20056	0	1	0	0	1	0	1	0	1	0	0	0	1	1	1	0	0	0	0	0	1	1	0	0	0	0	1	1	0	1	0	0	0	0	0
114	CYPIR	CY	rig	up	w	34	69	1965	38	175	96.1841	0.775527	1.83885	1.9831	1	0	0	0	1	0	1	0	0	0	1	0	1	1	1	0	0	0	0	0	1	1	0	1	1	0	1	1	0	1	0	0	0	0	0
115	CYPOX	CY	lim	rg	w	34	11	1965	38	175	96.1841	-0.0219296	1.04139	1.9831	0	1	0	0	1	0	1	0	0	1	0	0	1	1	1	0	0	0	0	0	1	1	0	1	1	0	1	1	0	0	1	0	0	0	0
116	CYPRO	CY	rig	up	w	34	122	1888	115	1	214.631	0.388136	2.08636	2.33169	0	1	0	0	1	0	1	0	1	0	0	0	1	1	1	0	0	0	0	0	1	1	0	0	0	0	1	1	0	0	1	0	0	0	0
117	EUPLA	EU	rig	lo	w	20	5	1973	30	217	82.2128	-0.240202	0.69897	1.91494	0	0	1	0	1	0	0	1	0	1	0	1	0	1	0	1	0	0	0	0	1	1	0	0	0	0	1	1	0	0	0	0	1	0	0
118	EUPPE	EU	lim	rg	w	20	37	1910	93	8	190.112	-0.034066	1.5682	2.27901	1	0	0	0	1	0	0	1	0	0	1	1	0	1	0	1	0	0	0	0	1	1	0	0	0	0	1	1	0	0	1	0	0	0	0
119	EUPTE	EU	lim	le	w	20	2	1980	23	701	41.8927	-0.10485	0.30103	1.62214	0	0	0	1	1	0	0	1	0	0	0	1	0	1	0	1	0	0	0	0	1	1	0	1	0	0	1	1	0	0	1	0	0	0	0
120	ALYOV	FA	lef	lo	wo	0	2	1979	24	562	48.7138	-0.224173	0.30103	1.68765	1	0	0	0	1	0	0	1	0	0	1	0	1	1	0	0	0	0	1	0	0	0	1	0	1	1	0	1	0	1	0	0	0	0	0
121	ALYVA	FA	rig	lo	wo	0	15	1955	48	12	143.72	-0.204897	1.17609	2.15752	0	0	0	1	1	0	0	1	0	1	0	0	1	1	0	0	0	0	0	0	0	0	1	0	0	1	0	0	0	1	0	0	0	0	0
122	CLITTE	FA	rig	up	w	1	30	1961	42	20	135.035	0.145438	1.47712	2.13045	0	0	0	1	0	1	0	1	0	1	0	1	0	1	0	0	0	0	1	0	0	1	0	0	0	0	1	0	0	0	0	1	0	0	0
123	CRORE	FA	rig	up	w	11	63	1900	103	9	199.76	0.157912	1.79934	2.30051	1	0	0	0	1	0	0	1	0	0	0	1	0	1	0	0	0	0	1	0	0	1	0	0	0	0	1	0	0	0	0	1	0	0	1
124	LABPU	FA	rig	up	wo	0	12	1966	37	212	89.8741	0.0695318	1.07918	1.95363	0	1	0	0	0	1	0	1	0	1	0	1	0	1	0	0	0	0	1	0	0	1	0	0	1	0	1	1	0	0	0	0	1	0	0
125	LATLA	FA	lim	le	w	1	3	1982	21	697	40.0379	0.107061	0.477121	1.60247	0	1	0	0	0	1	0	1	0	1	0	1	0	1	0	0	0	0	1	0	0	1	0	0	0	0	1	0	0	0	0	1	0	0	0
126	LATTI	FA	rig	lo	w	1	2	1907	96	4	194.538	-1.31944	0.30103	2.289	1	0	0	0	0	1	0	1	0	0	1	1	0	1	0	0	0	0	1	0	0	1	0	0	0	0	1	0	0	0	0	1	0	0	1
127	MEDLU	FA	rig	lo	wo	0	58	1787	216	0	316	-0.240771	1.76343	2.49969	0	0	0	1	1	0	0	1	0	1	0	1	0	1	0	0	0	0	1	0	0	1	1	0	1	1	1	1	1	0	1	0	0	0	0
128	MEDPO	FA	lim	rg	wo	0	95	1787	216	0	316	-0.0264758	1.97772	2.49969	1	0	0	0	1	0	0	1	0	0	1	1	0	1	0	0	0	0	1	0	0	0	1	0	1	1	0	1	0	0	0	0	1	0	0
129	MEDSA	FA	rig	lo	wo	0	35	1787	216	0	316	-0.460131	1.54407	2.49969	0	1	0	0	1	0	0	1	0	0	0	1	0	1	0	0	0	0	1	0	0	1	1	0	0	1	1	0	0	0	1	0	0	0	1
130	MELAL	FA	rig	up	wo	0	45	1964	39	91	112.799	0.463852	1.65321	2.0523	0	0	1	0	1	0	0	1	0	1	0	1	0	1	0	0	0	0	1	0	1	1	0	1	1	0	1	1	0	0	1	0	0	0	0
131	MELIN	FA	rig	up	wo	0	96	1946	57	1	156.631	0.533235	1.98227	2.19488	1	0	0	0	1	0	0	1	0	0	1	1	0	1	0	0	0	0	1	0	1	1	0	1	1	0	1	1	0	0	1	0	0	0	1
132	MELOF	FA	rig	lo	wo	0	14	1915	88	1	187.631	-0.445751	1.14613	2.2733	0	0	1	0	1	0	0	1	0	1	0	1	0	1	0	0	0	0	1	0	1	1	0	0	0	0	1	1	0	0	0	1	0	0	0
133	PISSA	FA	rig	lo	wo	0	18	1787	216	0	316	-0.748927	1.25527	2.49969	1	0	0	0	0	1	0	1	0	0	1	1	0	1	0	0	0	0	1	0	0	1	1	0	0	1	1	0	0	0	0	0	1	0	1
134	PUEPH	FA	rig	up	wo	0	14	1977	26	458	56.4315	0.504596	1.14613	1.75152	0	1	0	0	0	1	0	1	0	1	0	1	0	1	0	0	0	0	1	0	1	1	0	0	1	0	1	1	0	0	0	1	0	0	0
135	SECVA	FA	lef	up	wo	0	17	1984	19	682	38.593	0.889464	1.23045	1.58651	0	1	0	0	1	0	0	1	0	1	0	0	1	1	0	0	0	0	1	0	0	1	1	0	1	1	1	1	1	0	0	1	0	0	0
136	TRIDU	FA	rig	lo	w	3	2	1973	30	217	82.2128	-0.638142	0.30103	1.91494	1	0	0	0	1	0	0	1	0	0	1	0	1	1	0	0	0	0	1	0	0	0	0	1	1	0	0	1	0	1	0	0	0	0	0
137	TRIPR	FA	lim	rg	w	3	9	1970	33	206	86.6843	-0.0268227	0.954243	1.93794	0	1	0	0	1	0	0	1	0	1	0	0	1	1	0	0	0	0	1	0	0	0	0	1	1	0	0	1	0	1	0	0	0	0	0
138	TRIRE	FA	rig	up	w	3	67	1963	40	64	120.273	0.585964	1.82607	2.08017	0	1	0	0	1	0	0	1	0	1	0	1	0	1	0	0	0	0	1	0	0	1	1	0	0	1	1	0	0	1	0	0	0	0	0
139	VICFA	FA	lef	up	w	5	18	1976	27	594	50.2166	0.706037	1.25527	1.70085	1	0	0	0	0	1	0	1	0	0	1	1	0	1	0	0	0	0	1	0	0	1	1	0	1	1	1	1	1	0	0	0	1	0	1
140	VICSA	FA	lim	rg	w	5	46	1900	103	9	199.76	0.0213296	1.66276	2.30051	1	0	0	0	0	1	0	1	0	0	1	1	0	1	0	0	0	0	1	0	0	1	1	0	1	1	1	1	1	0	0	1	0	0	0
141	VIGUN	FA	rig	lo	w	3	19	1900	103	9	199.76	-0.362675	1.27875	2.30051	1	0	0	0	0	1	0	1	0	0	1	1	0	1	0	0	0	0	1	0	0	1	0	0	0	0	1	0	0	0	0	0	1	0	1
142	PLALA	PL	lim	rg	w	9	32	1929	74	2	173.264	-0.0237188	1.50515	2.23871	0	0	0	1	1	0	0	1	1	0	0	1	0	1	0	0	0	0	0	0	1	1	0	1	0	0	1	1	0	0	1	0	0	0	1
143	PLAMA	PL	rig	up	w	9	111	1866	137	2	236.264	0.271139	2.04532	2.3734	0	0	0	1	1	0	0	1	0	1	0	1	0	1	0	0	0	0	0	0	1	1	0	1	0	0	1	1	0	1	0	0	0	0	1
144	PLAOV	PL	lef	up	w	9	14	1988	15	386	50.3785	0.594346	1.14613	1.70225	1	0	0	0	1	0	0	1	0	0	1	1	0	1	0	0	0	0	0	0	1	1	0	0	1	0	1	1	0	0	1	0	0	0	0
145	AEGCY	PA	rig	lo	wo	0	1	1975	28	463	58.1218	-0.664877	0	1.76434	1	0	0	0	1	0	1	0	0	0	1	0	1	1	0	0	1	0	0	0	1	0	0	1	1	0	0	1	0	0	0	1	0	0	0
146	AIRCA	PA	lef	lo	wo	0	1	1976	27	594	50.2166	-0.549236	0	1.70085	1	0	0	0	1	0	1	0	0	0	1	0	1	1	0	0	1	0	0	0	1	0	0	1	1	0	0	1	0	1	0	0	0	0	0
147	ANTOD	PA	rig	lo	wo	0	7	1938	65	18	158.694	-0.614289	0.845098	2.20056	0	1	0	0	1	0	1	0	0	1	0	0	1	1	0	0	1	0	0	0	1	0	0	0	0	0	0	1	0	0	1	0	0	0	0
148	ARTHI	PA	rig	up	wo	0	36	1964	39	91	112.799	0.366942	1.5563	2.0523	1	0	0	0	1	0	1	0	0	0	1	0	1	1	0	0	1	0	0	0	1	1	0	0	0	0	1	1	0	0	1	0	0	0	0
149	AVEBA	PA	rig	lo	wo	0	11	1889	114	2	213.264	-0.651778	1.04139	2.32892	1	0	0	0	1	0	1	0	0	0	1	0	1	1	0	0	1	0	0	0	1	0	0	0	1	0	0	1	0	0	0	1	0	0	0
150	AVEFA	PA	rig	up	wo	0	73	1941	62	10	158.411	0.405346	1.86332	2.19979	1	0	0	0	1	0	1	0	0	0	1	0	1	1	0	0	1	0	0	0	1	0	0	0	1	0	0	1	0	0	0	0	1	0	1
151	AVESA	PA	rig	up	wo	0	52	1953	50	26	141.103	0.349551	1.716	2.14954	1	0	0	0	1	0	1	0	0	0	1	0	1	1	0	0	1	0	0	0	1	0	0	0	0	0	0	1	0	0	0	0	1	0	1
152	BOTIS	PA	rig	lo	w	3	16	1960	43	34	131.629	-0.107357	1.20412	2.11935	0	1	0	0	1	0	1	0	1	0	0	0	1	1	0	0	1	0	0	0	1	1	0	0	1	0	1	1	0	0	0	0	1	0	0
153	BOTPE	PA	rig	up	w	3	54	1968	35	128	101.197	0.628882	1.73239	2.00517	0	1	0	0	1	0	1	0	0	1	0	0	1	1	0	0	1	0	0	0	1	1	0	0	0	0	1	1	0	0	0	1	0	0	0
154	BRADI	PA	lef	up	w	13	4	1980	23	701	41.8927	0.19618	0.60206	1.62214	0	0	0	1	1	0	1	0	0	1	0	0	1	1	0	0	1	0	0	0	1	0	0	0	1	0	0	1	0	0	1	0	0	0	0
155	BRAMU	PA	lim	rg	w	13	23	1955	48	12	143.72	-0.0192608	1.36173	2.15752	0	1	0	0	1	0	1	0	0	1	0	0	1	1	0	0	1	0	0	0	1	1	0	1	1	0	1	1	0	0	1	0	0	0	0
156	BRARE	PA	rig	lo	w	13	14	1953	50	26	141.103	-0.220324	1.14613	2.14954	0	0	0	1	1	0	1	0	0	1	0	0	1	1	0	0	1	0	0	0	1	1	0	0	0	0	1	1	0	0	1	0	0	0	0
157	BRIMI	PA	rig	up	wo	0	46	1938	65	18	158.694	0.203371	1.66276	2.20056	1	0	0	0	1	0	1	0	0	0	1	0	1	1	0	0	1	0	0	0	1	0	0	0	1	0	0	1	0	1	0	0	0	0	0
158	BROCA	PA	rig	up	w	5	67	1957	46	30	135.852	0.489621	1.82607	2.13306	0	0	0	0	1	0	1	0	0	1	0	0	1	1	0	0	1	0	0	0	1	1	0	0	0	0	1	1	0	0	0	0	1	0	0
159	BRODI	PA	rig	up	w	5	11	1970	33	206	86.6843	0.0603275	1.04139	1.93794	1	0	0	0	1	0	1	0	0	0	1	0	1	1	0	0	1	0	0	0	1	0	0	1	1	0	0	1	0	0	0	0	1	0	1
160	BROHO	PA	rig	lo	w	5	6	1964	39	91	112.799	-0.411209	0.778151	2.0523	0	0	1	0	1	0	1	0	1	0	0	0	1	1	0	0	1	0	0	0	1	1	0	0	1	0	1	1	0	0	0	1	0	0	0
161	BROIN	PA	lim	rg	w	5	4	1975	28	463	58.1218	-0.0628172	0.60206	1.76434	0	1	0	0	1	0	1	0	1	0	0	0	1	1	0	0	1	0	0	0	1	1	0	0	1	0	1	1	0	0	0	0	1	0	1
162	BROJA	PA	rig	lo	w	5	1	1977	26	458	56.4315	-0.641532	0	1.75152	1	0	0	0	1	0	1	0	0	0	1	0	1	1	0	0	1	0	0	0	1	0	0	0	1	0	0	1	0	0	0	1	0	0	1
163	BROMA	PA	rig	lo	w	5	1	1972	31	224	82.3074	-0.940082	0	1.91544	1	0	0	0	1	0	1	0	0	0	1	0	1	1	0	0	1	0	0	0	1	1	0	0	1	0	1	1	0	0	0	0	1	0	1
164	BRORI	PA	rig	up	w	5	10	1972	31	224	82.3074	0.0599181	1	1.91544	1	0	0	0	1	0	1	0	0	0	1	0	1	1	0	0	1	0	0	0	1	0	0	0	1	0	0	1	0	0	0	0	1	0	1
165	BRORU	PA	rig	up	w	5	36	1957	46	30	135.852	0.219849	1.5563	2.13306	1	0	0	0	1	0	1	0	0	0	1	0	1	1	0	0	1	0	0	0	1	0	0	0	0	0	0	1	0	0	0	0	1	0	0
166	BROSE	PA	lef	up	w	5	6	1979	24	562	48.7138	0.252949	0.778151	1.68765	1	0	0	0	1	0	1	0	0	0	1	0	1	1	0	0	1	0	0	0	1	0	0	0	1	0	0	1	0	0	0	1	0	0	1
167	BROTE	PA	lim	rg	w	5	12	1971	32	136	96.7165	0.0114933	1.07918	1.9855	1	0	0	0	1	0	1	0	0	0	1	0	1	1	0	0	1	0	0	0	1	0	0	0	1	0	0	1	0	0	0	0	1	0	1
168	CENCI	PA	rig	up	w	8	113	1917	86	1	185.631	0.469676	2.05308	2.26865	0	1	0	0	1	0	1	0	1	0	0	0	1	1	0	0	1	0	0	0	1	1	0	0	1	0	1	1	0	0	1	0	0	0	0
169	CHLGA	PA	rig	up	w	7	73	1938	65	18	158.694	0.403936	1.86332	2.20056	0	1	0	0	1	0	1	0	0	1	0	0	1	1	0	0	1	0	0	0	1	1	0	0	1	0	1	1	0	1	0	0	0	0	0
170	CHRZI	PA	lef	lo	wo	0	1	1986	17	732	34.8045	-0.259256	0	1.54164	0	1	0	0	1	0	1	0	0	1	0	0	1	1	0	0	1	0	0	0	1	1	0	0	1	0	1	1	0	0	0	1	0	0	0
171	COILA	PA	rig	up	wo	0	61	1936	67	11	163.065	0.304453	1.78533	2.21236	0	0	0	1	1	0	1	0	0	1	0	0	1	1	0	0	1	0	0	0	0	0	1	0	0	1	0	0	0	0	0	0	1	0	1
172	CORSE	PA	rig	lo	wo	0	1	1977	26	458	56.4315	-0.641532	0	1.75152	0	1	0	0	1	0	1	0	0	1	0	0	1	1	0	0	1	0	0	0	1	1	0	0	1	0	1	1	0	0	0	0	1	0	0
173	CRYVA	PA	lef	lo	wo	0	1	1981	22	918	34.4209	-0.250489	0	1.53682	1	0	0	0	1	0	1	0	0	0	1	0	1	1	0	0	1	0	0	0	1	0	0	1	1	0	0	1	0	0	1	0	0	0	0
174	CYMCI	PA	rig	lo	wo	0	7	1936	67	11	163.065	-0.635779	0.845098	2.21236	0	1	0	0	1	0	1	0	1	0	0	0	1	1	0	0	1	0	0	0	0	1	0	0	0	0	1	0	0	0	1	0	0	0	1
175	CYNDA	PA	rig	up	wo	0	176	1954	49	23	141.06	0.879299	2.24551	2.1494	0	1	0	0	1	0	1	0	1	0	0	0	1	1	0	0	1	0	0	0	1	1	0	0	0	0	1	1	0	1	0	0	0	0	0
176	CYNNL	PA	lef	up	wo	0	31	1976	27	594	50.2166	0.942126	1.49136	1.70085	0	1	0	0	1	0	1	0	0	1	0	0	1	1	0	0	1	0	0	0	1	1	0	0	1	0	1	1	0	0	1	0	0	0	0
177	CYNPL	PA	lef	up	wo	0	36	1976	27	594	50.2166	1.00707	1.5563	1.70085	0	1	0	0	1	0	1	0	0	1	0	0	1	1	0	0	1	0	0	0	1	1	0	0	1	0	1	1	0	0	1	0	0	0	0
178	CYRTR	PA	rig	lo	wo	0	1	1974	29	306	71.2123	-0.825548	0	1.85255	0	1	0	0	1	0	1	0	0	1	0	0	1	1	0	0	1	0	0	0	1	1	0	1	1	0	1	1	0	1	0	0	0	0	0
179	DACGL	PA	rig	lo	wo	0	29	1920	83	1	182.631	-0.108116	1.4624	2.26157	0	1	0	0	1	0	1	0	1	0	0	0	1	1	0	0	1	0	0	0	1	1	0	0	1	0	1	1	0	0	0	1	0	0	0
180	DACAE	PA	rig	up	wo	0	160	1857	146	3	244.9	0.40154	2.20412	2.38899	0	0	0	1	1	0	1	0	0	1	0	0	1	1	0	0	1	0	0	0	1	1	0	0	1	0	1	1	0	1	0	0	0	0	1
181	DICAN	PA	rig	up	wo	0	43	1971	32	136	96.7165	0.565781	1.63347	1.9855	0	1	0	0	1	0	1	0	0	1	0	0	1	1	0	0	1	0	0	0	1	1	0	0	1	0	1	1	0	0	1	0	0	0	0
182	DICAR	PA	rig	up	wo	0	14	1972	31	224	82.3074	0.206046	1.14613	1.91544	0	1	0	0	1	0	1	0	0	1	0	0	1	1	0	0	1	0	0	0	1	1	0	0	1	0	1	1	0	0	1	0	0	0	0
183	DIGBI	PA	rig	up	w	9	76	1932	71	4	169.538	0.369143	1.88081	2.22927	0	1	0	0	1	0	1	0	0	1	0	0	1	1	0	0	1	0	0	0	1	1	0	0	1	0	1	1	0	0	1	0	0	0	0
184	DIGIS	PA	rig	lo	w	9	2	1974	29	306	71.2123	-0.524518	0.30103	1.85255	1	0	0	0	1	0	1	0	0	0	1	0	1	1	0	0	1	0	0	0	1	1	0	0	1	0	1	1	0	0	1	0	0	0	0
185	DIGNU	PA	rig	lo	w	9	5	1950	53	16	147.361	-0.701811	0.69897	2.16838	1	0	0	0	1	0	1	0	0	0	1	0	1	1	0	0	1	0	0	0	1	1	0	0	0	0	1	1	0	0	1	0	0	0	0
186	DIGER	PA	rig	lo	w	9	3	1972	31	224	82.3074	-0.462961	0.477121	1.91544	0	1	0	0	1	0	1	0	1	0	0	0	1	1	0	0	1	0	0	0	1	1	0	0	1	0	1	1	0	0	1	0	0	0	0
187	DIGSA	PA	rig	up	w	9	62	1941	62	10	158.411	0.334415	1.79239	2.19979	1	0	0	0	1	0	1	0	0	0	1	0	1	1	0	0	1	0	0	0	1	1	0	0	1	0	1	1	0	0	1	0	0	0	0
188	DIGSE	PA	lim	rg	w	9	7	1974	29	306	71.2123	0.01955	0.845098	1.85255	0	1	0	0	1	0	1	0	0	1	0	0	1	1	0	0	1	0	0	0	1	1	0	0	1	0	1	1	0	0	1	0	0	0	1
189	DIGTE	PA	rig	up	w	9	66	1963	40	64	120.273	0.579433	1.81954	2.08017	1	0	0	0	1	0	1	0	0	0	1	0	1	1	0	0	1	0	0	0	1	1	0	0	1	0	1	1	0	0	1	0	0	0	0
190	DIGVE	PA	rig	lo	w	9	2	1937	66	11	162.065	-1.17498	0.30103	2.20969	0	1	0	0	1	0	1	0	0	1	0	0	1	1	0	0	1	0	0	0	1	1	0	0	0	0	1	1	0	0	1	0	0	0	0
191	ECHCR	PA	rig	up	w	8	94	1962	41	60	122.311	0.719728	1.97313	2.08746	1	0	0	0	1	0	1	0	0	0	1	0	1	1	0	0	1	0	0	0	1	0	0	1	1	0	0	1	0	0	1	0	0	0	0
192	ECHPY	PA	rig	up	w	8	19	1972	31	224	82.3074	0.338672	1.27875	1.91544	0	1	0	0	1	0	1	0	1	0	0	0	1	1	0	0	1	0	0	0	1	1	0	1	1	0	1	1	0	1	0	0	0	0	0
193	ELECO	PA	lim	le	w	1	2	1981	22	918	34.4209	0.0505409	0.30103	1.53682	1	0	0	0	1	0	1	0	0	0	1	0	1	1	0	0	1	0	0	0	1	0	0	0	1	0	0	1	0	0	1	0	0	0	1
194	ELEIN	PA	rig	up	w	1	199	1838	165	1	264.631	0.434982	2.29885	2.42264	1	0	0	0	1	0	1	0	0	0	1	0	1	1	0	0	1	0	0	0	1	0	0	0	1	0	0	1	0	1	0	0	0	0	1
195	ELEMU	PA	rig	up	w	1	48	1963	40	64	120.273	0.441131	1.68124	2.08017	1	0	0	0	1	0	1	0	0	0	1	0	1	1	0	0	1	0	0	0	1	0	0	0	1	0	0	1	0	1	0	0	0	0	0
196	ELYRE	PA	rig	lo	w	9	14	1958	45	21	137.708	-0.201061	1.14613	2.13896	0	1	0	0	1	0	1	0	1	0	0	0	1	1	0	0	1	0	0	0	1	1	0	0	1	0	1	1	0	0	0	1	0	0	1
197	ERATR	PA	lim	rg	w	16	9	1970	33	206	86.6843	-0.0268227	0.954243	1.93794	0	1	0	0	1	0	1	0	0	1	0	0	1	1	0	0	1	0	0	0	1	1	0	1	1	0	1	1	0	1	0	0	0	0	0
198	ERBAR	PA	lim	rg	w	16	41	1910	93	8	190.112	0.0105162	1.61278	2.27901	1	0	0	0	1	0	1	0	0	0	1	0	1	1	0	0	1	0	0	0	1	0	0	0	1	0	0	1	0	1	0	0	0	0	1
199	ERCIL	PA	rig	up	w	16	91	1935	68	4	166.538	0.461493	1.95904	2.22151	1	0	0	0	1	0	1	0	0	0	1	0	1	1	0	0	1	0	0	0	1	0	0	0	1	0	0	1	0	1	0	0	0	0	0
200	ERCUR	PA	rig	up	w	16	35	1964	39	91	112.799	0.354707	1.54407	2.0523	0	1	0	0	1	0	1	0	0	1	0	0	1	1	0	0	1	0	0	0	1	0	0	0	1	0	0	1	0	1	0	0	0	0	0
201	ERIEH	PA	rig	up	w	16	10	1973	30	217	82.2128	0.0608279	1	1.91494	0	1	0	0	1	0	1	0	0	1	0	0	1	1	0	0	1	0	0	0	1	0	0	0	1	0	0	1	0	1	0	0	0	0	1
202	ERPIL	PA	rig	up	w	16	62	1953	50	26	141.103	0.425939	1.79239	2.14954	1	0	0	0	1	0	1	0	0	0	1	0	1	1	0	0	1	0	0	0	1	0	0	0	0	0	0	1	0	1	0	0	0	0	1
203	ERSUP	PA	rig	up	w	16	9	1974	29	306	71.2123	0.128694	0.954243	1.85255	0	1	0	0	1	0	1	0	0	1	0	0	1	1	0	0	1	0	0	0	1	1	0	0	1	0	1	1	0	1	0	0	0	0	0
204	ERVIS	PA	lim	rg	w	16	46	1910	93	8	190.112	0.0604901	1.66276	2.27901	1	0	0	0	1	0	1	0	0	0	1	0	1	1	0	0	1	0	0	0	1	1	0	0	1	0	1	1	0	1	0	0	0	0	0
205	EUCCO	PA	rig	lo	wo	0	13	1932	71	4	169.538	-0.397727	1.11394	2.22927	1	0	0	0	1	0	1	0	0	0	1	0	1	1	0	0	1	0	0	0	1	1	0	0	1	0	1	1	0	0	1	0	0	0	0
206	FESAR	PA	rig	up	w	5	27	1963	40	64	120.273	0.191253	1.43136	2.08017	0	1	0	0	1	0	1	0	1	0	0	0	1	1	0	0	1	0	0	0	1	1	0	1	1	0	1	1	0	0	1	0	0	0	0
207	FESOV	PA	rig	lo	w	5	2	1968	35	128	101.197	-0.802482	0.30103	2.00517	0	1	0	0	1	0	1	0	0	1	0	0	1	1	0	0	1	0	0	0	1	0	0	0	1	0	0	1	0	0	0	1	0	0	0
208	GASVE	PA	rig	lo	wo	0	5	1929	74	2	173.264	-0.829899	0.69897	2.23871	1	0	0	0	1	0	1	0	0	0	1	0	1	1	0	0	1	0	0	0	1	1	0	1	0	0	1	1	0	1	0	0	0	0	0
209	GLYFL	PA	rig	lo	w	1	16	1954	49	23	141.06	-0.162094	1.20412	2.1494	0	1	0	0	1	0	1	0	0	1	0	0	1	1	0	0	1	0	0	0	1	1	0	1	0	0	1	1	0	0	1	0	0	0	1
210	HACGR	PA	rig	up	wo	0	74	1906	97	3	195.9	0.243239	1.86923	2.29203	1	0	0	0	1	0	1	0	0	0	1	0	1	1	0	0	1	0	0	0	1	1	0	0	1	0	1	1	0	1	0	0	0	0	0
211	HAICY	PA	lim	le	wo	0	4	1979	24	562	48.7138	0.0768574	0.60206	1.68765	1	0	0	0	1	0	1	0	0	0	1	0	1	1	0	0	1	0	0	0	1	0	0	1	1	0	0	1	0	1	0	0	0	0	1
212	HEMAL	PA	rig	lo	wo	0	15	1939	64	9	160.76	-0.293529	1.17609	2.20618	0	1	0	0	1	0	1	0	0	0	0	0	1	1	0	0	1	0	0	0	1	1	0	1	1	0	1	1	0	1	0	0	0	0	0
213	HOLAN	PA	lim	rg	wo	0	11	1966	37	212	89.8741	0.0317433	1.04139	1.95363	0	1	0	0	1	0	1	0	0	1	0	0	1	1	0	0	1	0	0	0	1	1	0	1	1	0	1	1	0	0	1	0	0	0	0
214	HOMAR	PA	rig	up	w	2	7	1978	25	435	56.9091	0.1969	0.845098	1.75518	1	0	0	0	1	0	1	0	0	0	1	0	1	1	0	0	1	0	0	0	1	1	0	1	1	0	1	1	0	0	0	0	1	0	0
215	HOMUR	PA	rig	lo	w	2	8	1963	40	64	120.273	-0.337021	0.90309	2.08017	1	0	0	0	1	0	1	0	0	0	1	0	1	1	0	0	1	0	0	0	1	1	0	1	1	0	1	1	0	0	0	1	0	0	0
216	HOVUL	PA	rig	up	w	2	43	1957	46	30	135.852	0.297015	1.63347	2.13306	1	0	0	0	1	0	1	0	0	0	1	0	1	1	0	0	1	0	0	0	1	1	0	0	1	0	1	1	0	0	0	0	1	0	1
217	HYHIR	PA	rig	lo	w	1	7	1969	34	101	105.612	-0.29219	0.845098	2.02371	0	1	0	0	1	0	1	0	1	0	0	0	1	1	0	0	1	0	0	0	1	1	0	0	1	0	1	1	0	0	0	1	0	0	0
218	HYRUF	PA	rig	up	w	1	110	1963	40	64	120.273	0.801282	2.04139	2.08017	0	0	0	1	1	0	1	0	1	0	0	0	1	1	0	0	1	0	0	0	1	1	0	0	1	0	1	1	0	0	0	1	0	0	0
219	HYPDI	PA	rig	lo	wo	0	16	1953	50	26	141.103	-0.162332	1.20412	2.14954	0	1	0	0	1	0	1	0	0	1	0	0	1	1	0	0	1	0	0	0	1	1	0	0	0	0	1	1	0	0	0	0	1	0	1
220	ISCRU	PA	rig	lo	wo	0	15	1957	46	30	135.852	-0.160362	1.17609	2.13306	0	0	0	1	1	0	1	0	0	1	0	0	1	1	0	0	1	0	0	0	1	0	0	0	1	0	0	1	0	0	0	1	0	0	0
221	LAMAU	PA	lim	rg	wo	0	23	1961	42	20	135.035	0.0300449	1.36173	2.13045	1	0	0	0	1	0	1	0	0	0	1	0	1	1	0	0	1	0	0	0	1	0	0	0	1	0	0	1	0	0	1	0	0	0	0
222	LOLMU	PA	rig	up	wo	0	58	1963	40	64	120.273	0.523317	1.76343	2.08017	0	0	0	0	1	0	1	0	0	1	0	0	1	1	0	0	1	0	0	0	1	1	0	1	1	0	1	1	0	0	0	1	0	0	0
223	LOLPE	PA	rig	up	wo	0	48	1954	49	23	141.06	0.315027	1.68124	2.1494	0	1	0	0	1	0	1	0	0	1	0	0	1	1	0	0	1	0	0	0	1	1	0	0	1	0	1	1	0	0	1	0	0	0	0
224	LOLTE	PA	rig	lo	wo	0	14	1938	65	18	158.694	-0.313259	1.14613	2.20056	1	0	0	0	1	0	1	0	0	0	1	0	1	1	0	0	1	0	0	0	1	1	0	0	1	0	1	1	0	0	0	1	0	0	0
225	MEGMA	PA	rig	up	w	10	164	1882	121	1	220.631	0.494812	2.21484	2.34367	0	1	0	0	1	0	1	0	1	0	0	0	1	1	0	0	1	0	0	0	1	1	0	1	1	0	1	1	0	0	0	1	0	0	0
226	MELMI	PA	rig	up	wo	0	52	1965	38	175	96.1841	0.652681	1.716	1.9831	0	1	0	0	1	0	1	0	0	1	0	0	1	1	0	0	1	0	0	0	1	1	0	0	1	0	1	1	0	0	1	0	0	0	0
227	MELRE	PA	rig	up	wo	0	210	1913	90	2	189.264	0.723484	2.32222	2.27707	0	0	0	1	1	0	1	0	0	1	0	0	1	1	0	0	1	0	0	0	1	1	0	0	1	0	1	1	0	0	1	0	0	0	0
228	MISIN	PA	rig	lo	wo	0	3	1971	32	136	96.7165	-0.590567	0.477121	1.9855	0	1	0	0	1	0	1	0	1	0	0	0	1	1	0	0	1	0	0	0	1	1	0	0	1	0	1	1	0	0	1	0	0	0	0
229	PANAN	PA	lim	rg	w	10	14	1964	39	91	112.799	-0.0432327	1.14613	2.0523	0	1	0	0	1	0	1	0	1	0	0	0	1	1	0	0	1	0	0	0	1	1	0	0	1	0	1	1	0	0	1	0	0	0	0
230	PANMI	PA	lim	rg	w	10	11	1966	37	212	89.8741	0.0317433	1.04139	1.95363	1	0	0	0	1	0	1	0	0	0	1	0	1	1	0	0	1	0	0	0	1	0	0	0	1	0	0	1	0	0	0	1	0	0	0
231	PARIN	PA	rig	lo	wo	0	9	1962	41	60	122.311	-0.299157	0.954243	2.08746	1	0	0	0	1	0	1	0	0	0	1	0	1	1	0	0	1	0	0	0	1	0	0	1	1	0	0	1	0	0	0	1	0	0	0
232	PENCL	PA	rig	up	w	5	38	1966	37	212	89.8741	0.570134	1.57978	1.95363	0	1	0	0	1	0	1	0	1	0	0	0	1	1	0	0	1	0	0	0	0	1	0	0	0	0	1	0	0	0	1	0	0	0	0
233	PENGL	PA	rig	lo	w	5	17	1939	64	9	160.76	-0.239171	1.23045	2.20618	1	0	0	0	1	0	1	0	0	0	1	0	1	1	0	0	1	0	0	0	1	1	0	0	1	0	1	1	0	0	0	1	0	0	0
234	PENPU	PA	rig	up	w	5	94	1963	40	64	120.273	0.733017	1.97313	2.08017	0	1	0	0	1	0	1	0	0	1	0	0	1	1	0	0	1	0	0	0	1	1	0	0	1	0	1	1	0	0	1	0	0	0	0
235	PENSE	PA	rig	lo	w	5	15	1958	45	21	137.708	-0.171098	1.17609	2.13896	0	0	0	1	1	0	1	0	0	0	0	0	1	1	0	0	1	0	0	0	1	1	0	1	1	0	1	1	0	0	0	1	0	0	0
236	PENVI	PA	rig	up	w	5	43	1936	67	11	163.065	0.152592	1.63347	2.21236	0	1	0	0	1	0	1	0	1	0	0	0	1	1	0	0	1	0	0	0	1	1	0	0	0	0	1	1	0	0	0	0	1	0	0
237	PHABR	PA	rig	lo	w	1	2	1991	12	278	57.0369	-0.348943	0.30103	1.75616	1	0	0	0	1	0	1	0	0	0	1	0	1	1	0	0	1	0	0	0	1	0	0	0	1	0	0	1	0	0	0	1	0	0	0
238	PHACA	PA	rig	up	w	1	53	1965	38	175	96.1841	0.660954	1.72428	1.9831	1	0	0	0	1	0	1	0	0	0	1	0	1	1	0	0	1	0	0	0	1	0	0	0	1	0	0	1	0	0	0	1	0	0	0
239	PHAMI	PA	rig	up	w	1	43	1931	72	2	171.264	0.113783	1.63347	2.23367	1	0	0	0	1	0	1	0	0	0	1	0	1	1	0	0	1	0	0	0	1	0	0	0	1	0	0	1	0	0	1	0	0	0	1
240	PHAPA	PA	rig	lo	w	1	17	1957	46	30	135.852	-0.106005	1.23045	2.13306	1	0	0	0	1	0	1	0	0	0	1	0	1	1	0	0	1	0	0	0	1	0	0	0	1	0	0	1	0	0	1	0	0	0	0
241	PHLPR	PA	lim	rg	w	1	5	1975	28	463	58.1218	0.0340928	0.69897	1.76434	0	1	0	0	1	0	1	0	0	1	0	0	1	1	0	0	1	0	0	0	1	1	0	0	1	0	1	1	0	1	0	0	0	0	0
242	POAAN	PA	rig	up	w	2	124	1853	150	2	249.264	0.27687	2.09342	2.39666	1	0	0	0	1	0	1	0	0	0	1	0	1	1	0	0	1	0	0	0	1	1	0	0	0	0	1	1	0	0	1	0	0	0	0
243	POACO	PA	lef	up	w	2	5	1976	27	594	50.2166	0.149734	0.69897	1.70085	0	1	0	0	1	0	1	0	1	0	0	0	1	1	0	0	1	0	0	0	1	1	0	0	1	0	1	1	0	0	1	0	0	0	0
244	POANE	PA	rig	lo	w	2	3	1938	65	18	158.694	-0.982266	0.477121	2.20056	0	1	0	0	1	0	1	0	0	1	0	0	1	1	0	0	1	0	0	0	1	1	0	0	0	0	1	1	0	0	1	0	0	0	0
245	POAPR	PA	rig	up	w	2	36	1938	65	18	158.694	0.0969157	1.5563	2.20056	0	1	0	0	1	0	1	0	1	0	0	0	1	1	0	0	1	0	0	0	1	1	0	0	1	0	1	1	0	0	1	0	0	0	0
246	POLYM	PA	rig	up	w	1	85	1957	46	30	135.852	0.592965	1.92942	2.13306	1	0	0	0	1	0	1	0	0	0	1	0	1	1	0	0	1	0	0	0	1	1	0	0	1	0	1	1	0	1	0	0	0	0	0
247	POLYV	PA	lim	rg	w	1	26	1947	56	7	153.465	-0.01791	1.41497	2.18601	0	1	0	0	1	0	1	0	0	1	0	0	1	1	0	0	1	0	0	0	1	1	0	1	1	0	1	1	0	1	0	0	0	0	0
248	ROTCO	PA	lef	up	wo	0	13	1981	22	918	34.4209	0.863454	1.11394	1.53682	1	0	0	0	1	0	1	0	0	0	1	0	1	1	0	0	1	0	0	0	1	1	0	1	1	0	1	1	0	0	0	0	1	0	0
249	SACOF	PA	rig	up	wo	0	20	1966	37	212	89.8741	0.291381	1.30103	1.95363	0	1	0	0	1	0	1	0	0	1	0	0	1	1	0	0	1	0	0	0	1	1	0	0	1	0	1	1	0	0	1	0	0	0	1
250	SACVI	PA	rig	lo	wo	0	8	1965	38	175	96.1841	-0.160232	0.90309	1.9831	0	1	0	0	1	0	1	0	0	1	0	0	1	1	0	0	1	0	0	0	1	1	0	0	1	0	1	1	0	0	1	0	0	0	0
251	SCHBA	PA	rig	up	wo	0	36	1962	41	60	122.311	0.302903	1.5563	2.08746	1	0	0	0	1	0	1	0	0	0	1	0	1	1	0	0	1	0	0	0	1	1	0	0	0	0	1	1	0	1	0	0	0	0	0
252	SECCE	PA	rig	lo	wo	0	8	1966	37	212	89.8741	-0.106559	0.90309	1.95363	0	0	1	0	1	0	1	0	0	1	0	0	1	1	0	0	1	0	0	0	1	1	0	0	1	0	1	1	0	0	0	0	1	0	1
253	SETSP	PA	rig	lo	w	7	5	1972	31	224	82.3074	-0.241112	0.69897	1.91544	0	1	0	0	1	0	1	0	1	0	0	0	1	1	0	0	1	0	0	0	1	1	0	0	1	0	1	1	0	0	1	0	0	0	0
254	SETVI	PA	rig	lo	w	7	10	1940	63	4	161.538	-0.473436	1	2.20827	1	0	0	0	1	0	1	0	0	0	1	0	1	1	0	0	1	0	0	0	1	1	0	0	1	0	1	1	0	0	1	0	0	0	0
255	SORAR	PA	lef	lo	w	1	1	1981	22	918	34.4209	-0.250489	0	1.53682	0	0	0	1	1	0	1	0	0	1	0	0	1	1	0	0	1	0	0	0	1	1	0	0	1	0	1	1	0	0	1	0	0	0	1
256	SORBI	PA	rig	up	w	1	75	1961	42	20	135.035	0.543378	1.87506	2.13045	1	0	0	0	1	0	1	0	0	0	1	0	1	1	0	0	1	0	0	0	1	0	0	1	1	0	0	1	0	0	1	0	0	0	1
257	SORHA	PA	rig	up	w	1	151	1957	46	30	135.852	0.842523	2.17898	2.13306	0	1	0	0	1	0	1	0	1	0	0	0	1	1	0	0	1	0	0	0	1	1	0	0	1	0	1	1	0	0	1	0	0	0	1
258	SORAL	PA	lim	rg	w	1	4	1977	26	458	56.4315	-0.0394722	0.60206	1.75152	0	1	0	0	1	0	1	0	1	0	0	0	1	1	0	0	1	0	0	0	1	1	0	0	1	0	1	1	0	0	0	1	0	0	0
259	TRABE	PA	rig	up	wo	0	65	1947	56	7	153.465	0.38003	1.81291	2.18601	1	0	0	0	1	0	1	0	0	0	1	0	1	1	0	0	1	0	0	0	1	1	0	0	1	0	1	1	0	0	1	0	0	0	0
260	UROPA	PA	rig	lo	w	1	3	1974	29	306	71.2123	-0.348427	0.477121	1.85255	1	0	0	0	1	0	1	0	0	0	1	0	1	1	0	0	1	0	0	0	1	1	0	0	1	0	1	1	1	0	1	0	0	0	0
261	VULBR	PA	rig	lo	w	4	6	1972	31	224	82.3074	-0.161931	0.778151	1.91544	1	0	0	0	1	0	1	0	0	0	1	0	1	1	0	0	1	0	0	0	1	1	0	1	1	0	1	1	0	0	0	1	0	0	0
262	VULMY	PA	lef	up	w	4	69	1968	35	128	101.197	0.735337	1.83885	2.00517	1	0	0	0	1	0	1	0	0	0	1	0	1	1	0	0	1	0	0	0	1	1	0	0	1	0	1	1	0	0	0	1	0	0	0
263	ZOYMA	PA	lef	up	wo	0	3	1981	22	918	34.4209	0.226632	0.477121	1.53682	0	0	0	1	1	0	1	0	1	0	0	0	1	1	0	0	1	0	0	0	1	1	0	1	1	0	1	1	0	0	1	0	0	0	0
264	FAGES	PO	rig	lo	wo	0	1	1973	30	217	82.2128	-0.939172	0	1.91494	1	0	0	0	1	0	0	1	0	0	1	0	1	1	1	0	0	0	0	0	1	0	0	0	1	0	0	1	0	0	0	0	1	0	1
265	FALCO	PO	rig	up	w	2	6	1977	26	458	56.4315	0.136619	0.778151	1.75152	0	0	1	0	0	1	0	1	0	1	0	0	1	1	1	0	0	0	0	0	1	0	0	1	1	0	0	1	0	0	0	1	0	0	1
266	MUECO	PO	rig	lo	wo	0	1	1972	31	224	82.3074	-0.940082	0	1.91544	0	1	0	0	0	0	0	1	0	1	0	0	1	1	1	0	0	0	0	0	1	0	0	0	1	0	0	1	0	0	0	1	0	0	0
267	PERHY	PO	lim	le	w	5	3	1979	24	562	48.7138	-0.0480813	0.477121	1.68765	1	0	0	0	1	0	0	1	0	0	1	0	1	1	1	0	0	0	0	0	1	0	0	1	1	0	0	1	0	0	1	0	0	0	1
268	PERLA	PO	lim	rg	w	5	79	1854	149	3	247.9	0.0854166	1.89763	2.39428	1	0	0	0	1	0	0	1	0	0	1	0	1	1	1	0	0	0	0	0	1	0	0	1	0	0	0	1	0	0	1	0	0	0	0
269	PERMA	PO	rig	lo	w	5	9	1935	68	4	166.538	-0.543306	0.954243	2.22151	1	0	0	0	1	0	0	1	0	0	1	0	1	1	1	0	0	0	0	0	1	1	0	0	0	0	0	1	0	0	1	0	0	0	1
270	POLAR	PO	rig	lo	w	2	9	1971	32	136	96.7165	-0.113445	0.954243	1.9855	1	0	0	0	1	0	0	1	0	0	1	0	1	1	1	0	0	0	0	0	1	0	0	0	1	0	0	1	0	0	1	0	0	0	0
271	POLRG	PO	lim	rg	w	2	18	1959	44	40	130.846	-0.051485	1.25527	2.11676	1	0	0	0	1	0	0	1	0	0	1	0	1	1	1	0	0	0	0	0	1	0	0	0	1	0	0	1	0	0	1	0	0	0	0
272	POLAV	PO	rig	up	w	2	68	1937	66	11	162.065	0.356498	1.83251	2.20969	1	0	0	0	1	0	0	1	0	0	1	0	1	1	1	0	0	0	0	0	1	0	0	0	1	0	0	1	0	0	1	0	0	0	1
273	RUMAC	PO	rig	up	w	4	76	1961	42	20	135.035	0.549131	1.88081	2.13045	0	1	0	0	1	0	0	1	1	0	0	0	1	1	1	0	0	0	0	0	1	1	0	0	1	0	1	1	0	1	0	0	0	0	1
274	RUMCO	PO	rig	lo	w	4	21	1950	53	16	147.361	-0.0785613	1.32222	2.16838	0	0	0	0	1	0	0	1	0	1	0	0	1	1	1	0	0	0	0	0	1	0	0	1	1	0	0	1	0	0	1	0	0	0	1
275	RUMCR	PO	rig	up	w	4	86	1954	49	23	141.06	0.568284	1.9345	2.1494	0	1	0	0	1	0	0	1	0	1	0	0	1	1	1	0	0	0	0	0	1	0	0	1	0	0	0	1	0	0	1	0	0	0	1
276	RUMAR	PO	lef	lo	w	4	2	1976	27	594	50.2166	-0.248206	0.30103	1.70085	0	0	0	0	1	0	0	1	1	0	0	0	1	1	1	0	0	0	0	0	1	1	0	1	1	0	1	1	0	0	1	0	0	0	1
277	RUMOB	PO	rig	up	w	4	87	1894	109	3	207.9	0.2665	1.93952	2.31785	0	1	0	0	1	0	0	1	0	1	0	0	1	1	1	0	0	0	0	0	1	0	0	0	1	0	0	1	0	0	1	0	0	0	1
278	RUMPU	PO	rig	lo	w	4	19	1937	66	11	162.065	-0.197257	1.27875	2.20969	0	1	0	0	1	0	0	1	0	1	0	0	1	1	1	0	0	0	0	0	1	0	0	0	1	0	0	1	0	0	1	0	0	0	0
[truncated: 4 more columns]

## Sheet: SPECIES
NUMBER	FAMILY	ABBREVIATIONS	GENUS	SPECIES	AUTHOR	ACRONYM
1	AMARANTHACEAE	AM	Atriplex	patula	L.	ATPAT
2	AMARANTHACEAE	AM	Atriplex	rosea	L.	ATROS
3	AMARANTHACEAE	AM	Atriplex	semibaccata	R.Br.	ATSEM
4	AMARANTHACEAE	AM	Atriplex	suberecta	I.Verd.	ATSUB
5	AMARANTHACEAE	AM	Bassia	hyssopifolia	(Pall.) Kuntze	BAHYS
6	AMARANTHACEAE	AM	Beta	vulgaris	L.	BEVUL
7	AMARANTHACEAE	AM	Chenopodium	giganteum	D.Don	CHGIG
8	AMARANTHACEAE	AM	Chenopodium	glaucum	L.	CHGLA
9	AMARANTHACEAE	AM	Chenopodium	murale	L.	CHMUR
10	AMARANTHACEAE	AM	Kochia	scoparia	(L.) Schrad.	KOCSC
11	AMARANTHACEAE	AM	Salsola	tragus	L.	SALTR
12	ASTERACEAE	AS	Anthemis	cotula	L.	ANTCO
13	ASTERACEAE	AS	Artemisia	absinthium	L.	ARTAB
14	ASTERACEAE	AS	Bellis	perennis	L.	BELPE
15	ASTERACEAE	AS	Calendula	officinalis	L.	CALOF
16	ASTERACEAE	AS	Carthamus	tinctorius	L.	CARTI
17	ASTERACEAE	AS	Centaurea	benedicta	(L.) L.	CNIBE
18	ASTERACEAE	AS	Centaurea	melitensis	L.	CENME
19	ASTERACEAE	AS	Centaurea	solstitialis	L.	CENSO
20	ASTERACEAE	AS	Chrysanthemum	coronarium	L.	CHYCO
21	ASTERACEAE	AS	Cichorium	intybus	L.	CIINT
22	ASTERACEAE	AS	Cirsium	vulgare	(Savi) Ten.	CIRVU
23	ASTERACEAE	AS	Cotula	australis	(Sieber ex Spreng.) Hook.f.	COTAU
24	ASTERACEAE	AS	Cotula	coronopifolia	L.	COTCO
25	ASTERACEAE	AS	Cyanthillium	cinereum	(L.) H. Rob.	CYACI
26	ASTERACEAE	AS	Cynara	cardunculus	L.	CYNCA
27	ASTERACEAE	AS	Dendranthema	morifolium	(Ramat.) Tzvelev	DENMO
28	ASTERACEAE	AS	Emilia	fosbergii	Nicolson	EMIFO
29	ASTERACEAE	AS	Emilia	sonchifolia	(L.) DC.	EMISO
30	ASTERACEAE	AS	Guizotia	abyssinica	(L.f.) Cass.	GUIAB
31	ASTERACEAE	AS	Gynura	aurantiaca	Sch.Bip. ex Miq.	GYNAU
32	ASTERACEAE	AS	Hedypnois	rhagadioloides	(L.) F.W.Schmidt	HEDCR
33	ASTERACEAE	AS	Helminthotheca	echioides	(L.) Holub	HELEC
34	ASTERACEAE	AS	Hypochaeris	glabra	L.	HYPGL
35	ASTERACEAE	AS	Hypochaeris	radicata	L.	HYPRA
36	ASTERACEAE	AS	Lactuca	sativa	L.	LACSA
37	ASTERACEAE	AS	Lactuca	serriola	L.	LACSE
38	ASTERACEAE	AS	Lapsana	communis	L.	LAPCO
39	ASTERACEAE	AS	Laphangium	luteoalbum	(L.) Tzvelev	LAPLU
40	ASTERACEAE	AS	Leucanthemum	lacustre	(Brot.) Samp.	LEULA
41	ASTERACEAE	AS	Leucanthemum	vulgare	(Vaill.) Lam.	LEUVU
42	ASTERACEAE	AS	Matricaria	matricarioides	(Less.) Porter	MATMA
43	ASTERACEAE	AS	Rhaponticum	repens	(L.) Hidalgo	RHARE
44	ASTERACEAE	AS	Senecio	inaequidens	DC.	SENIN
45	ASTERACEAE	AS	Senecio	vulgaris	L.	SENVU
46	ASTERACEAE	AS	Silybum	marianum	(L.) Gaertn.	SILMA
47	ASTERACEAE	AS	Soliva	anthemifolia	(Juss.) Sweet	SOLAN
48	ASTERACEAE	AS	Soliva	sessilis	Ruiz & Pav.	SOLSE
49	ASTERACEAE	AS	Sonchus	asper	(L.) Hill	SONAS
50	ASTERACEAE	AS	Sonchus	oleraceus	L.	SONOL
51	ASTERACEAE	AS	Sonchus	tenerrimus	L.	SONTE
52	ASTERACEAE	AS	Tanacetum	parthenium	(L.) Sch.Bip.	TANPA
53	ASTERACEAE	AS	Taraxacum	officinale	F.H. Wigg.	TAROF
54	ASTERACEAE	AS	Tragopogon	porrifolius	L.	TRAPO
55	ASTERACEAE	AS	Youngia	japonica	(L.) DC.	YOUJA
56	BRASSICACEAE	BR	Brassica	juncea	(L.) Czern.	BRAJU
57	BRASSICACEAE	BR	Brassica	napus	L.	BRANA
58	BRASSICACEAE	BR	Brassica	nigra	(L.) W.D.J. Koch	BRANI
59	BRASSICACEAE	BR	Brassica	rapa	L.	BRARA
60	BRASSICACEAE	BR	Brassica	tournefortii	Gouan	BRATO
61	BRASSICACEAE	BR	Cakile	maritima	Scop.	CAKMA
62	BRASSICACEAE	BR	Camelina	sativa	(L.) Crantz	CAMSA
63	BRASSICACEAE	BR	Capsella	bursa pastoris	(L.) Medik.	CAPBU
64	BRASSICACEAE	BR	Cardamine	hirsuta	L.	CARHI
65	BRASSICACEAE	BR	Diplotaxis	muralis	(L.) DC.	DIPMU
66	BRASSICACEAE	BR	Diplotaxis	tenuifolia	(L.) DC.	DIPTE
67	BRASSICACEAE	BR	Eruca	vesicaria	(L.) Cav.	ERUVE
68	BRASSICACEAE	BR	Erucastrum	gallicum	(Willd.) O.E. Schulz	ERUGA
69	BRASSICACEAE	BR	Hirschfeldia	incana	(L.) Lagr.-Foss.	HIRIN
70	BRASSICACEAE	BR	Hornungia	procumbens	(L.) Hayek	HORPR
71	BRASSICACEAE	BR	Iberis	amara	L.	IBEAM
72	BRASSICACEAE	BR	Lepidium	didymum	L.	LEPDI
73	BRASSICACEAE	BR	Lepidium	draba	L.	LEPDR
74	BRASSICACEAE	BR	Lepidium	latifolium	L.	LEPLA
75	BRASSICACEAE	BR	Lobularia	maritima	(L.) Desv.	LOBMA
76	BRASSICACEAE	BR	Matthiola	incana	(L.) W.T. Aiton	MATIN
77	BRASSICACEAE	BR	Nasturtium	officinale	R.Br.	NASOF
78	BRASSICACEAE	BR	Raphanus	raphanistrum	L.	RAPRA
79	BRASSICACEAE	BR	Raphanus	sativus	L.	RAPSA
80	BRASSICACEAE	BR	Rapistrum	rugosum	(L.) All.	RAPRU
81	BRASSICACEAE	BR	Rorippa	dubia	(Pers.) H. Hara	RORDU
82	BRASSICACEAE	BR	Rorippa	palustris	(L.) Besser	RORPA
83	BRASSICACEAE	BR	Sinapis	alba	L.	SINAL
84	BRASSICACEAE	BR	Sinapis	arvensis	L.	SINAR
85	BRASSICACEAE	BR	Sisymbrium	altissimum	L.	SISAL
86	BRASSICACEAE	BR	Sisymbrium	irio	L.	SISIR
87	BRASSICACEAE	BR	Sisymbrium	officinale	(L.) Scop.	SISOF
88	BRASSICACEAE	BR	Sisymbrium	orientale	L.	SISOR
89	BRASSICACEAE	BR	Thlaspi	arvense	L.	THLAR
90	CARYOPHYLLACEAE	CA	Cerastium	glomeratum	Thuill.	CERGL
91	CARYOPHYLLACEAE	CA	Herniaria	cinerea subsp. cinerea		HERCI
92	CARYOPHYLLACEAE	CA	Polycarpon	tetraphyllum	(L.) L.	POLTE
93	CARYOPHYLLACEAE	CA	Saponaria	officinalis	L.	SAPOF
94	CARYOPHYLLACEAE	CA	Scleranthus	annuus	L.	SCLAN
95	CARYOPHYLLACEAE	CA	Silene	gallica	L.	SILGA
96	CARYOPHYLLACEAE	CA	Spergula	arvensis	L.	SPEAR
97	CARYOPHYLLACEAE	CA	Spergularia	bocconei	(Scheele) Asch. & Graebn.	SPEBO
98	CARYOPHYLLACEAE	CA	Stellaria	graminea	L.	STEGR
99	CARYOPHYLLACEAE	CA	Stellaria	montioides	(Edgew. & Hook. f.) Ghaz.	STEMO
100	CARYOPHYLLACEAE	CA	Tissa	villosa	(Pers.) Britton	TISVI
101	CUCURBITACEA	CU	Citrullus	lanatus	(Thunb.) Matsum. & Nakai	CITLA
102	CUCURBITACEA	CU	Cucumis	anguria	L.	CUCAN
103	CUCURBITACEA	CU	Cucumis	dipsaceus	Ehrenb. ex Spach	CUCDI
104	CUCURBITACEA	CU	Cucumis	melo	L.	CUCME
105	CUCURBITACEA	CU	Cucumis	sativus	L.	CUCSA
106	CUCURBITACEA	CU	Lagenaria	siceraria	(Molina) Standl.	LAGSI
107	CUCURBITACEA	CU	Luffa	cylindrica	(L.) M.Roem.	LUFAE
108	CUCURBITACEA	CU	Momordica	balsamina	L.	MOMBA
109	CUCURBITACEA	CU	Momordica	charantia	L.	MOMCH
110	CYPERACEAE	CY	Cyperus	alternifolius	L.	CYPAL
111	CYPERACEAE	CY	Cyperus	difformis	L.	CYPDI
112	CYPERACEAE	CY	Cyperus	esculentus	L.	CYPES
113	CYPERACEAE	CY	Cyperus	involucratus	Rottb.	CYPIN
114	CYPERACEAE	CY	Cyperus	iria	L.	CYPIR
115	CYPERACEAE	CY	Cyperus	oxylepis	Nees ex Steud.	CYPOX
116	CYPERACEAE	CY	Cyperus	rotundus	L.	CYPRO
117	EUPHORBIACEAE	EU	Euphorbia	lathyris	L.	EUPLA
118	EUPHORBIACEAE	EU	Euphorbia	peplus	L.	EUPPE
119	EUPHORBIACEAE	EU	Euphorbia	terracina	L.	EUPTE
120	FABACEAE	FA	Alysicarpus	ovalifolius	(Schumach.) J. Léonard	ALYOV
121	FABACEAE	FA	Alysicarpus	vaginalis	(L.) DC.	ALYVA
122	FABACEAE	FA	Clitoria	ternatea	L.	CLITTE
123	FABACEAE	FA	Crotalaria	retusa	L.	CRORE
124	FABACEAE	FA	Lablab	purpureus	(L.) Sweet	LABPU
125	FABACEAE	FA	Lathyrus	latifolius	L.	LATLA
126	FABACEAE	FA	Lathyrus	tingitanus	L.	LATTI
127	FABACEAE	FA	Medicago	lupulina	L.	MEDLU
128	FABACEAE	FA	Medicago	polymorpha	L.	MEDPO
129	FABACEAE	FA	Medicago	sativa	L.	MEDSA
130	FABACEAE	FA	Melilotus	albus	Medik.	MELAL
131	FABACEAE	FA	Melilotus	indicus	(L.) All.	MELIN
132	FABACEAE	FA	Melilotus	officinalis	(L.) Lam.	MELOF
133	FABACEAE	FA	Pisum	sativum	L.	PISSA
134	FABACEAE	FA	Pueraria	phaseoloides	(Roxb.) Benth.	PUEPH
135	FABACEAE	FA	Securigera	varia	(L.) Lassen	SECVA
136	FABACEAE	FA	Trifolium	dubium	Sibth.	TRIDU
137	FABACEAE	FA	Trifolium	pratense	L.	TRIPR
138	FABACEAE	FA	Trifolium	repens	L.	TRIRE
139	FABACEAE	FA	Vicia	faba	L.	VICFA
140	FABACEAE	FA	Vicia	sativa	L.	VICSA
141	FABACEAE	FA	Vigna	unguiculata	(L.) Walp.	VIGUN
142	PLANTAGINACEAE	PL	Plantago	lanceolata	L.	PLALA
143	PLANTAGINACEAE	PL	Plantago	major	L.	PLAMA
144	PLANTAGINACEAE	PL	Plantago	ovata	Forssk.	PLAOV
145	POACEAE	PA	Aegilops	cylindrica	Host	AEGCY
146	POACEAE	PA	Aira	caryophyllea	L.	AIRCA
147	POACEAE	PA	Anthoxanthum	odoratum	L.	ANTOD
148	POACEAE	PA	Arthraxon	hispidus	(Thunb.) Makino	ARTHI
149	POACEAE	PA	Avena	barbata	Pott ex Link	AVEBA
150	POACEAE	PA	Avena	fatua	L.	AVEFA
151	POACEAE	PA	Avena	sativa	L.	AVESA
152	POACEAE	PA	Bothriochloa	ischaemum	(L.) Keng	BOTIS
153	POACEAE	PA	Bothriochloa	pertusa	(L.) A.Camus	BOTPE
154	POACEAE	PA	Brachiaria	distachya	(L.) Stapf	URODI
155	POACEAE	PA	Brachiaria	mutica	(Forssk.) Stapf.	UROMU
156	POACEAE	PA	Brachiaria	reptans	(L.) C.A.Gardner & C.E.Hubb.	URORE
157	POACEAE	PA	Briza	minor	L.	BRIMI
158	POACEAE	PA	Bromus	catharticus	Vahl	BROCA
159	POACEAE	PA	Bromus	diandrus	Roth	BRODI
160	POACEAE	PA	Bromus	hordeaceus	L.	BROHO
161	POACEAE	PA	Bromus	inermis	Leyss.	BROIN
162	POACEAE	PA	Bromus	japonicus	Houtt.	BROJA
163	POACEAE	PA	Bromus	madritensis	L.	BROMA
164	POACEAE	PA	Bromus	rigidus	Roth	BRORI
165	POACEAE	PA	Bromus	rubens	L.	BRORU
166	POACEAE	PA	Bromus	secalinus	L.	BROSE
167	POACEAE	PA	Bromus	tectorum	L.	BROTE
168	POACEAE	PA	Cenchrus	ciliaris	L.	CENCI
169	POACEAE	PA	Chloris	gayana	Kunth	CHLGA
170	POACEAE	PA	Chrysopogon	zizanioides	(L.) Roberty	CHRZI
171	POACEAE	PA	Coix	lacryma-jobi	L.	COILA
172	POACEAE	PA	Cortaderia	selloana	(Schult. & Schult.f.) Asch. & Graebn.	CORSE
173	POACEAE	PA	Crypsis	vaginiflora	(Forssk.) Opiz	CRYVA
174	POACEAE	PA	Cymbopogon	citratus	(DC.) Stapf	CYMCI
175	POACEAE	PA	Cynodon	dactylon	(L.) Pers.	CYNDA
176	POACEAE	PA	Cynodon	nlemfuensis	Vanderyst	CYNNL
177	POACEAE	PA	Cynodon	plectostachyus	(K.Schum.) Pilg.	CYNPL
178	POACEAE	PA	Cyrtococcum	trigonum	(Retz.) A.Camus	CYRTR
179	POACEAE	PA	Dactylis	glomerata	L.	DACGL
180	POACEAE	PA	Dactyloctenium	aegyptium	(L.) Willd.	DACAE
181	POACEAE	PA	Dichanthium	annulatum	(Forssk.) Stapf	DICAN
182	POACEAE	PA	Dichanthium	aristatum	(Poir.) C.E.Hubb.	DICAR
183	POACEAE	PA	Digitaria	bicornis	(Lam.) Roem. & Schult.	DIGBI
184	POACEAE	PA	Digitaria	ischaemum	(Schreb.) Muhl.	DIGIS
185	POACEAE	PA	Digitaria	nuda	Schumach.	DIGNU
186	POACEAE	PA	Digitaria	eriantha	Steud.	DIGER
187	POACEAE	PA	Digitaria	sanguinalis	(L.) Scop.	DIGSA
188	POACEAE	PA	Digitaria	setigera	Roth	DIGSE
189	POACEAE	PA	Digitaria	ternata	(A.Rich.) Stapf	DIGTE
190	POACEAE	PA	Digitaria	velutina	(Forssk.) P.Beauv.	DIGVE
191	POACEAE	PA	Echinochloa	crus-galli	(L.) P.Beauv.	ECHCR
192	POACEAE	PA	Echinochloa	pyramidalis	(Lam.) Hitchc. & Chase	ECHPY
193	POACEAE	PA	Eleusine	coracana	(L.) Gaertn.	ELECO
194	POACEAE	PA	Eleusine	indica	(L.) Gaertn.	ELEIN
195	POACEAE	PA	Eleusine	multiflora	Hochst. ex A.Rich.	ELEMU
196	POACEAE	PA	Elymus	repens	(L.) Gould	ELYRE
197	POACEAE	PA	Eragrostis	atrovirens	(Desf.) Trin. ex Steud.	ERATR
198	POACEAE	PA	Eragrostis	barrelieri	Daveau	ERBAR
199	POACEAE	PA	Eragrostis	cilianensis	(All.) Vignolo ex Janch.	ERCIL
200	POACEAE	PA	Eragrostis	curvula	(Schrad.) Nees	ERCUR
201	POACEAE	PA	Eragrostis	lehmanniana	Nees	ERIEH
202	POACEAE	PA	Eragrostis	pilosa	(L.) P.Beauv.	ERPIL
203	POACEAE	PA	Eragrostis	superba	Peyr.	ERSUP
204	POACEAE	PA	Eragrostis	viscosa	(Retz.) Trin.	ERVIS
205	POACEAE	PA	Euclasta	condylotricha	(Hochst. ex Steud.) Stapf	EUCCO
206	POACEAE	PA	Festuca	arundinacea	Schreb.	FESAR
207	POACEAE	PA	Festuca	ovina	L.	FESOV
208	POACEAE	PA	Gastridium	ventricosum	(Gouan) Schinz & Thell.	GASVE
209	POACEAE	PA	Glyceria	fluitans	(L.) R.Br.	GLYFL
210	POACEAE	PA	Hackelochloa	granularis	(L.) Kuntze	HACGR
211	POACEAE	PA	Hainardia	cylindrica	(Willd.) Greuter	HAICY
212	POACEAE	PA	Hemarthria	altissima	(Poir.) Stapf & C.E.Hubb.	HEMAL
213	POACEAE	PA	Holcus	lanatus	L.	HOLAN
214	POACEAE	PA	Hordeum	marinum subsp. gussoneanum	(Parl.) Thell.	HOMAR
215	POACEAE	PA	Hordeum	murinum	L.	HOMUR
216	POACEAE	PA	Hordeum	vulgare	L.	HOVUL
217	POACEAE	PA	Hyparrhenia	hirta	(L.) Stapf	HYHIR
218	POACEAE	PA	Hyparrhenia	rufa	(Nees) Stapf	HYRUF
219	POACEAE	PA	Hyperthelia	dissoluta	(Nees ex Steud.) Clayton	HYPDI
220	POACEAE	PA	Ischaemum	rugosum	Salisb.	ISCRU
221	POACEAE	PA	Lamarckia	aurea	(L.) Moench	LAMAU
222	POACEAE	PA	Lolium	multiflorum	Lam.	LOLMU
223	POACEAE	PA	Lolium	perenne	L.	LOLPE
224	POACEAE	PA	Lolium	temulentum	L.	LOLTE
225	POACEAE	PA	Panicum	maximum	Jacq.	MEGMA
226	POACEAE	PA	Melinis	minutiflora	P.Beauv.	MELMI
227	POACEAE	PA	Melinis	repens	(Willd.) Zizka	MELRE
228	POACEAE	PA	Miscanthus	sinensis	Andersson	MISIN
229	POACEAE	PA	Panicum	antidotale	Retz.	PANAN
230	POACEAE	PA	Panicum	miliaceum	L.	PANMI
231	POACEAE	PA	Parapholis	incurva	(L.) C.E.Hubb.	PARIN
232	POACEAE	PA	Pennisetum	clandestinum	Hochst. ex Chiov.	PENCL
233	POACEAE	PA	Pennisetum	glaucum	(L.) R.Br.	PENGL
234	POACEAE	PA	Pennisetum	purpureum	Schumach.	PENPU
235	POACEAE	PA	Pennisetum	setaceum	(Forssk.) Chiov.	PENSE
236	POACEAE	PA	Pennisetum	villosum	Fresen.	PENVI
237	POACEAE	PA	Phalaris	brachystachys	Link	PHABR
238	POACEAE	PA	Phalaris	canariensis	L.	PHACA
239	POACEAE	PA	Phalaris	minor	Retz.	PHAMI
240	POACEAE	PA	Phalaris	paradoxa	L.	PHAPA
241	POACEAE	PA	Phleum	pratense	L.	PHLPR
242	POACEAE	PA	Poa	annua	L.	POAAN
243	POACEAE	PA	Poa	compressa	L.	POACO
244	POACEAE	PA	Poa	nemoralis	L.	POANE
245	POACEAE	PA	Poa	pratensis	L.	POAPR
246	POACEAE	PA	Polypogon	monspeliensis	(L.) Desf.	POLYM
247	POACEAE	PA	Polypogon	viridis	(Gouan) Breistr.	POLYV
248	POACEAE	PA	Rottboellia	cochinchinensis	(Lour.) Clayton	ROTCO
249	POACEAE	PA	Saccharum	officinarum	L.	SACOF
250	POACEAE	PA	Saccharum	villosum	Steud.	SACVI
251	POACEAE	PA	Schismus	barbatus	(L.) Thell.	SCHBA
252	POACEAE	PA	Secale	cereale	L.	SECCE
253	POACEAE	PA	Setaria	sphacelata	(Schumach.) Stapf & C.E.Hubb. ex M.B.Moss	SETSP
254	POACEAE	PA	Setaria	viridis	(L.) P.Beauv.	SETVI
255	POACEAE	PA	Sorghum	arundinaceum	(Desv.) Stapf	SORAR
256	POACEAE	PA	Sorghum	bicolor	(L.) Moench	SORBI
257	POACEAE	PA	Sorghum	halepense	(L.) Pers.	SORHA
258	POACEAE	PA	Sorghum	X almum	Parodi (pro sp.)	SORAL
259	POACEAE	PA	Tragus	berteronianus	Schult.	TRABE
260	POACEAE	PA	Urochloa	panicoides	P.Beauv.	UROPA
261	POACEAE	PA	Vulpia	bromoides	(L.) Gray	VULBR
262	POACEAE	PA	Vulpia	myuros (L.) C.C.Gmel.	(L.) C.C.Gmel.	VULMY
263	POACEAE	PA	Zoysia	matrella	(L.) Merr.	ZOYMA
264	POLYGONACEAE	PO	Fagopyrum	esculentum	Moench	FAGES
265	POLYGONACEAE	PO	Fallopia	convolvulus	(L.) Á.Löve	FALCO
266	POLYGONACEAE	PO	Muehlenbeckia	complexa	(A. Cunn) Meisn.	MUECO
267	POLYGONACEAE	PO	Persicaria	hydropiper	(L.) Delarbre	PERHY
268	POLYGONACEAE	PO	Persicaria	lapathifolia	(L.) Delarbre	PERLA
269	POLYGONACEAE	PO	Persicaria	maculosa	Gray	PERMA
270	POLYGONACEAE	PO	Polygonum	arenastrum	Boreau	POLAR
271	POLYGONACEAE	PO	Polygonum	argyrocoleon	Steud. ex Kunze	POLRG
272	POLYGONACEAE	PO	Polygonum	aviculare	L.	POLAV
273	POLYGONACEAE	PO	Rumex	acetosella	L.	RUMAC
274	POLYGONACEAE	PO	Rumex	conglomeratus	Murray	RUMCO
275	POLYGONACEAE	PO	Rumex	crispus	L.	RUMCR
276	POLYGONACEAE	PO	Rumex	maritimus	L.	RUMAR
277	POLYGONACEAE	PO	Rumex	obtusifolius	L.	RUMOB
278	POLYGONACEAE	PO	Rumex	pulcher	L.	RUMPU

## Sheet: DATA BASE trees and shrubs
NUM	Siglas	GENUS	SPECIES	AUTHOR	FAM	FAMILY	AboBel	LefRig	REL	NR	LO	YI	YR	RT	RE	LO(LOG10)	RT(LOG10)
1	ATCAN	Atriplex	canescens	(Pursh) Nutt.	AM	AMARANTHACEAE	up	le	w	7	70	1955	48	143.72	0.59024	1.8451	2.15752
2	CASCU	Casuarina	cunninghamiana	Miq.	CAS	CASUARINACEAE	up	le	wo	0	21	1964	39	112.799	0.207836	1.32222	2.0523
3	CASEQ	Casuarina	equisetifolia	L.	CAS	CASUARINACEAE	up	le	wo	0	38	1957	46	135.852	0.357572	1.57978	2.13306
4	ACAAM	Acalypha	amentacea	Roxb.	EU	EUPHORBIACEAE	lim	le	w	12	10	1967	36	94.9634	-0.0145827	1	1.97756
5	ACAHI	Acalypha	hispida	Burm.f.	EU	EUPHORBIACEAE	up	le	w	14	17	1966	37	89.8741	0.247805	1.23045	1.95363
6	HEVBR	Hevea	brasiliensis	(Willd. ex A.Juss.) Müll.Arg.	EU	EUPHORBIACEAE	lo	le	wo	0	4	1965	38	96.1841	-0.419929	0.60206	1.9831
7	RICCO	Ricinus	communis	L.	EU	EUPHORBIACEAE	up	le	wo	0	222	1941	62	158.411	1.03506	2.34635	2.19979
8	ACAME	Acacia	melanoxylon	R.Br.	FA	FABACEAE	lo	le	w	12	4	1956	47	143.76	-0.652962	0.60206	2.15764
9	ALBLE	Albizia	lebbeck	(L.) Benth.	FA	FABACEAE	up	le	wo	0	54	1947	56	153.465	0.439494	1.73239	2.18601
10	BAHVA	Bauhinia	variegata	L.	FA	FABACEAE	lim	rg	w	1	25	1941	62	158.411	0.0866448	1.39794	2.19979
11	CAJCA	Cajanus	cajan	(L.) Huth	FA	FABACEAE	lim	rg	wo	0	46	1787	216	316	-0.0489517	1.66276	2.49969
12	CASFI	Cassia	fistula	L.	FA	FABACEAE	lo	le	wo	0	20	1753	250	350	-0.469935	1.30103	2.54407
13	CASJA	Cassia	javanica	L.	FA	FABACEAE	lim	le	wo	0	2	1976	27	50.2166	-0.344103	0.30103	1.70085
14	CERSI	Cercis	siliquastrum	L.	FA	FABACEAE	lo	le	wo	0	1	1963	40	120.273	-1.15159	0	2.08017
15	CROPA	Crotalaria	pallida	Aiton	FA	FABACEAE	lim	le	w	11	16	1969	34	105.612	0.127909	1.20412	2.02371
16	DELRE	Delonix	regia	(Hook.) Raf.	FA	FABACEAE	up	le	wo	0	60	1900	103	199.76	0.332375	1.77815	2.30051
17	INDHI	Indigofera	hirsuta	L.	FA	FABACEAE	lim	le	w	4	16	1900	103	199.76	-0.241656	1.20412	2.30051
18	PELPT	Peltophorum	pterocarpum	(DC.) K. Heyne	FA	FABACEAE	lim	le	wo	0	2	1983	20	44.9576	-0.279956	0.30103	1.6528
19	SENDI	Senna	didymobotrya	(Fresen.) H.S.Irwin & Barneby	FA	FABACEAE	up	le	w	13	28	1971	32	96.7165	0.421968	1.44716	1.9855
20	SENSI	Senna	siamea	(Lam.) H.S.Irwin & Barneby	FA	FABACEAE	lo	le	w	13	6	1947	56	153.465	-0.514749	0.778151	2.18601
21	SESGR	Sesbania	grandiflora	(L.) Pers.	FA	FABACEAE	lim	le	w	3	8	1980	23	41.8927	0.363046	0.90309	1.62214
22	SPAJU	Spartium	junceum	L.	FA	FABACEAE	lo	le	wo	0	12	1909	94	192.9	-0.346331	1.07918	2.28533
23	SUTFR	Sutherlandia	frutescens	(L.) R.Br.	FA	FABACEAE	lo	le	wo	0	13	1891	112	210.178	-0.36131	1.11394	2.32259
24	TAMIN	Tamarindus	indica	L.	FA	FABACEAE	lim	rg	wo	0	68	1787	216	316	0.120799	1.83251	2.49969
25	PHYAC	Phyllanthus	acidus	(L.) Skeels	PHY	PHYLLANTHACEAE	lim	le	w	5	2	1983	20	44.9576	-0.279956	0.30103	1.6528
26	ARUDO	Arundo	donax	L.	PA	POACEAE	up	le	wo	0	72	1953	50	141.103	0.61313	1.85733	2.14954
27	BAMVU	Bambusa	vulgaris	Schrad. ex J.C. Wendl.	PA	POACEAE	lim	le	wo	0	16	1965	38	96.1841	0.182131	1.20412	1.9831

## Sheet: KEY
NUM	Number of species						REL	Relatives						Classes of Angiosperms				Dispersal distance
ACRO	Acronyms						w	with relatives						MO	Monocotyledons			N	Near: Barochory
							wo	without relatives						DI	Dicotyledons			AV	Average or Medium: Autochory
FAM	Family																	H	High: Anemochory, Hidrochory, Zoochory
AM	AMARANTHACEAE						NR	Number of relatives						Growth forms				MU	Multiple: More than two dispersal syndromes
AS	ASTERACEAE						*LO	Number of localities						GEO	Geophythe
BR	BRASSICACEAE						YI	Year of introduction						HEM	Hemicryptophyte			Size of the dispersal propagule (fruit and seed)
CA	CARYOPHYLLACEAE						YR	Year of residence						THE	Therophyte			VS	Very small: 0-1.5 mm
CAS	CASUARINACEAE						CE	Collection effort (Number of herbarium specimens of NNS)										S	Small: 1.6-3.5 mm
CU	CUCURBITACEAE						*RT	Adjusted residence time						Type of fruit and dehiscence				M	Medium: 3.6-7.5 mm
CY	CYPERACEAE						RE	Residuals of the regression						DE	Dehiscent fruits			L	Large: 7.6-49 mm
EU	EUPHORBIACEAE						* Data used in regression							ID	Indehiscent fruits			VL	Very large: 50-1000 mm
FA	FABACEAE													DF	Dry fruits
PHY	PHYLLANTHACEAE						Biological attributes and usages							AC	Achene			Usages
PL	PLANTAGINACEAE						0	Absence						CA	Capsule			COM	Comestible or food
PA	POACEAE						1	Presence						CR	Caryopsis			ER	Erosion or the stabilization of dunes
PO	POLYGONACEAE													CY	Cypsela			FO	Forage
							Biological attributes							LE	Legume or pod			ME	Medicinal
LefRig	Right and left (after phase lag) position in the regression						Life cycle							SI	Siliqua or silique			OR	Ornament
lef	Left						A	Annual
lim	Within the confidence interval of the regression						P	Perennial						Dispersal syndrome
rig	Right						AB	Annual-Biannual						AN	Anemochory
							AP	Annual-Perennial						AU	Autochory
AboBel	Position above and below confidence interval of the regression													BA	Barochory
le	Left						Life form							HY	Hidrochory
lo	Low						HE	Herbs						ZO	Zoochory
rg	Right						VH	Vine and climbing herbs
up	Up
